# Supplementary material for: Selection and mutation on microRNA target sequences during rice evolution
Source: BMC Genomics. 2008 Oct 2;9:454. doi: 10.1186/1471-2164-9-454 (PMC2567346; doi:10.1186/1471-2164-9-454)
Supplement: Additional file 1 — The list of 1,331 gene pairs from the whole genome duplication in rice. [file 1471-2164-9-454-S1.xls]

## Sheet: WGD_rd
Additional File 1 – The list of 1,331 gene pairs from the whole genome duplication in rice.
LOCUS	TIGR Annotation
LOC_Os01g47280.1	expressed protein
LOC_Os05g49340.1	conserved hypothetical protein
LOC_Os01g47330.1	50S ribosomal protein L12-1, chloroplast precursor, putative, expressed
LOC_Os05g49320.1	50S ribosomal protein L12-1, chloroplast precursor, putative, expressed
LOC_Os01g47340.2	nifU-like N-terminal domain-containing protein, mitochondrial precursor, putative, expressed
LOC_Os05g49300.1	nifU-like N-terminal domain containing protein, mitochondrial precursor, putative, expressed
LOC_Os01g47410.1	aspartic proteinase oryzasin-1 precursor, putative, expressed
LOC_Os05g49200.2	aspartic proteinase oryzasin-1 precursor, putative, expressed
LOC_Os01g47430.2	expressed protein
LOC_Os05g49180.1	expressed protein
LOC_Os01g47490.1	negatively light-regulated protein, putative, expressed
LOC_Os05g49160.1	negatively light-regulated protein, putative, expressed
LOC_Os01g47530.1	OsMPK20-4 - putative MAPK based on amino acid sequence homology, expressed
LOC_Os05g49140.2	OsMPK20-5 - putative MAPK based on amino acid sequence homology, expressed
LOC_Os01g47560.1	OsWRKY16 - Superfamily of rice TFs having WRKY and zinc finger domains, expressed
LOC_Os05g49100.1	OsWRKY49 - Superfamily of rice TFs having WRKY and zinc finger domains, expressed
LOC_Os01g47570.1	expressed protein
LOC_Os05g49080.1	expressed protein
LOC_Os01g47660.1	60S ribosomal protein L18a, putative, expressed
LOC_Os05g49030.1	60S ribosomal protein L18a, putative, expressed
LOC_Os01g47680.1	60S ribosomal protein L18A, putative, expressed
LOC_Os05g49020.1	60S ribosomal protein L18A, putative, expressed
LOC_Os01g47710.1	homeobox domain containing protein, expressed
LOC_Os05g48990.1	homeobox domain containing protein, expressed
LOC_Os01g47730.1	ras-related protein Rab11B, putative, expressed
LOC_Os05g48980.1	ras-related protein Rab11B, putative, expressed
LOC_Os01g47740.2	RING-finger protein like, putative, expressed
LOC_Os05g48970.1	C-terminal zinc-finger, putative, expressed
LOC_Os01g47750.1	splicing factor U2AF 35 kDa subunit, putative, expressed
LOC_Os05g48960.1	splicing factor U2af 38 kDa subunit, putative, expressed
LOC_Os01g47760.1	OsGrx_I1 - glutaredoxin subgroup III, expressed
LOC_Os05g48930.1	OsGrx_S2 - glutaredoxin subgroup III, expressed
LOC_Os01g47780.1	fasciclin-like arabinogalactan protein 7 precursor, putative, expressed
LOC_Os05g48890.1	fasciclin-like arabinogalactan protein 7 precursor, putative, expressed
LOC_Os01g48060.3	auxin response factor 3, putative, expressed
LOC_Os05g48870.2	auxin response factor 4, putative, expressed
LOC_Os01g48130.1	ANAC010, putative, expressed
LOC_Os05g48850.1	ANAC010, putative, expressed
LOC_Os01g48180.1	DDT domain containing protein, expressed
LOC_Os05g48820.1	DDT domain containing protein, expressed
LOC_Os01g48190.2	fiber protein Fb2, putative, expressed
LOC_Os05g48800.1	fiber protein Fb2, putative, expressed
LOC_Os01g48220.1	expressed protein
LOC_Os05g48760.1	expressed protein
LOC_Os01g48320.1	6b-interacting protein 1, putative, expressed
LOC_Os05g48690.1	6b-interacting protein 1, putative, expressed
LOC_Os01g48370.1	tubby protein, putative, expressed
LOC_Os05g48670.1	tubby, putative, expressed
LOC_Os01g48390.1	ATP binding protein, putative, expressed
LOC_Os05g48660.2	ATP binding protein, putative, expressed
LOC_Os01g48410.1	pollen-specific kinase partner protein, putative, expressed
LOC_Os05g48640.1	pollen-specific kinase partner protein, putative, expressed
LOC_Os01g48440.3	galactosylgalactosylxylosylprotein 3-beta-glucuronosyltransferase 1, putative, expressed
LOC_Os05g48600.2	galactosylgalactosylxylosylprotein 3-beta-glucuronosyltransferase 1, putative, expressed
LOC_Os01g48450.1
LOC_Os05g48590.1	OsIAA19 - Auxin-responsive Aux/IAA gene family member, expressed
LOC_Os01g48530.1	expressed protein
LOC_Os05g48570.1	conserved hypothetical protein
LOC_Os01g48540.1	glyoxal oxidase, putative, expressed
LOC_Os05g48520.1	glyoxal oxidase, putative, expressed
LOC_Os01g48580.1	baculoviral IAP repeat-containing protein 6, putative
LOC_Os05g48380.1	ubiquitin-conjugating enzyme E2, putative, expressed
LOC_Os01g48740.1	pepsin A, putative, expressed
LOC_Os05g48330.1	pepsin A, putative, expressed
LOC_Os01g48770.2	60S ribosomal protein L37a, putative, expressed
LOC_Os05g48320.1	60S ribosomal protein L37a, putative, expressed
LOC_Os01g48800.1	ATPUP11, putative, expressed
LOC_Os05g48300.1	purine permease, putative, expressed
LOC_Os01g48830.2	expressed protein
LOC_Os05g48280.1	expressed protein
LOC_Os01g48850.1	dopamine beta-monooxygenase, putative, expressed
LOC_Os05g48270.1	dopamine beta-monooxygenase, putative, expressed
LOC_Os01g48874.1	expressed protein
LOC_Os05g48260.1	expressed protein
LOC_Os01g48900.1	dynamin-related protein 1A, putative, expressed
LOC_Os05g48240.1	dynamin-related protein 1A, putative, expressed
LOC_Os01g48960.1	glutamate synthase, chloroplast precursor, putative, expressed
LOC_Os05g48200.1	glutamate synthase, chloroplast precursor, putative, expressed
LOC_Os01g49020.1	expressed protein
LOC_Os05g48060.2	phosphatidylserine synthase 2, putative, expressed
LOC_Os01g49120.1	transparent testa 12 protein, putative, expressed
LOC_Os05g48040.1	transparent testa 12 protein, putative, expressed
LOC_Os01g49150.1	syntaxin 72, putative, expressed
LOC_Os05g48020.1	syntaxin 72, putative, expressed
LOC_Os01g49160.1	myb-like DNA-binding domain containing protein, expressed
LOC_Os05g48010.1	anthocyanin regulatory C1 protein, putative, expressed
LOC_Os01g49190.1	ATP synthase beta chain, mitochondrial precursor, putative, expressed
LOC_Os05g47980.1	ATP synthase beta chain, mitochondrial precursor, putative, expressed
LOC_Os01g49200.1	microtubule-associated protein, putative, expressed
LOC_Os05g47970.1	microtubule-associated protein, putative, expressed
LOC_Os01g49210.1	expressed protein
LOC_Os05g47960.1	expressed protein
LOC_Os01g49230.1	limonoid UDP-glucosyltransferase, putative, expressed
LOC_Os05g47950.1	indole-3-acetate beta-glucosyltransferase, putative, expressed
LOC_Os01g49280.1	protein binding protein, putative, expressed
LOC_Os05g47900.1	protein binding protein, putative, expressed
LOC_Os01g49290.1	guanine nucleotide-binding protein beta subunit-like protein, putative, expressed
LOC_Os05g47890.1	guanine nucleotide-binding protein beta subunit-like protein, putative, expressed
LOC_Os01g49390.1	isopentenyltransferase, putative, expressed
LOC_Os05g47840.1	ATIPT1, putative, expressed
LOC_Os01g49440.1	expressed protein
LOC_Os05g47810.1	UL36 very large tegument protein, putative, expressed
LOC_Os01g49470.1	CHY zinc finger family protein, expressed
LOC_Os05g47780.1	CHY zinc finger family protein, expressed
LOC_Os01g49529.2	OsWAK10a - OsWAK receptor-like cytoplasmic kinase (OsWAK-RLCK), expressed
LOC_Os05g47770.1	wall-associated kinase, putative, expressed
LOC_Os01g49660.1	seed maturation protein, putative
LOC_Os05g47690.1	seed maturation protein, putative, expressed
LOC_Os01g49830.1	DNA-binding protein RAV1, putative, expressed
LOC_Os05g47650.1	DNA-binding protein RAV1, putative, expressed
LOC_Os01g49890.1	threonine synthase, chloroplast precursor, putative, expressed
LOC_Os05g47640.1	threonine synthase, chloroplast precursor, putative, expressed
LOC_Os01g49900.1	peptidyl-tRNA hydrolase, putative, expressed
LOC_Os05g47630.1	peptidyl-tRNA hydrolase, putative, expressed
LOC_Os01g50010.1	clathrin assembly protein, putative, expressed
LOC_Os05g47550.1	clathrin assembly protein, putative, expressed
LOC_Os01g50030.1	phosphoethanolamine N-methyltransferase, putative, expressed
LOC_Os05g47540.1	phosphoethanolamine N-methyltransferase, putative, expressed
LOC_Os01g50100.1	multidrug resistance protein 4, putative, expressed
LOC_Os05g47500.1	multidrug resistance protein 4, putative, expressed
LOC_Os01g50370.1	mitogen-activated protein kinase kinase kinase 1, putative, expressed
LOC_Os05g46760.1	mitogen-activated protein kinase kinase kinase 1, putative, expressed
LOC_Os01g50470.1	ran GTPase binding protein, putative, expressed
LOC_Os05g46740.1	chromosome condensation regulator-like protein protein, putative, expressed
LOC_Os01g50616.2	phosphatidylinositol transporter/ transporter, putative, expressed
LOC_Os05g46720.1	phosphatidylinositol transfer-like protein III, putative, expressed
LOC_Os01g50700.1	dehydrin family protein, expressed
LOC_Os05g46620.1	chaperone protein dnaJ 10, putative, expressed
LOC_Os01g50720.1	myb-related protein Hv33, putative, expressed
LOC_Os05g46610.1	myb-related protein Hv33, putative, expressed
LOC_Os01g50760.1	farnesyl pyrophosphate synthetase, putative, expressed
LOC_Os05g46580.1	farnesyl pyrophosphate synthetase, putative, expressed
LOC_Os01g50770.1	AP-1 complex subunit mu-1, putative, expressed
LOC_Os05g46550.1	AP-1 complex subunit mu-1, putative, expressed
LOC_Os01g50870.1	conserved hypothetical protein
LOC_Os05g46500.1	expressed protein
LOC_Os01g50910.2	late embryogenesis abundant protein, group 3, putative, expressed
LOC_Os05g46480.1	late embryogenesis abundant protein, group 3, putative, expressed
LOC_Os01g51020.1	60S ribosomal protein L28, putative, expressed
LOC_Os05g46430.1	60S ribosomal protein L28, putative, expressed
LOC_Os01g51140.1	helix-loop-helix DNA-binding domain containing protein, expressed
LOC_Os05g46370.1	helix-loop-helix DNA-binding domain containing protein, expressed
LOC_Os01g51210.1	lysine decarboxylase-like protein, putative, expressed
LOC_Os05g46360.1	lysine decarboxylase-like protein, putative, expressed
LOC_Os01g51230.1	calmodulin binding protein, putative, expressed
LOC_Os05g46350.1	IQ calmodulin-binding region, putative, expressed
LOC_Os01g51310.1	expressed protein
LOC_Os05g46340.1	expressed protein
LOC_Os01g51630.4
LOC_Os05g46030.1	myosin head family protein, expressed
LOC_Os01g51690.1	OsWRKY26 - Superfamily of rice TFs having WRKY and zinc finger domains, expressed
LOC_Os05g46020.1	OsWRKY7 - Superfamily of rice TFs having WRKY and zinc finger domains, expressed
LOC_Os01g51700.1	ras-related protein Rab7, putative, expressed
LOC_Os05g46000.1	ras-related protein Rab7, putative, expressed
LOC_Os01g51770.1	outer mitochondrial membrane protein porin, putative, expressed
LOC_Os05g45950.1	outer mitochondrial membrane protein porin, putative, expressed
LOC_Os01g51840.1	calmodulin binding protein, putative, expressed
LOC_Os05g45930.1	calmodulin binding protein, putative, expressed
LOC_Os01g51890.1	inositol-1,4,5-trisphosphate 5-Phosphatase, putative, expressed
LOC_Os05g45900.1	inositol or phosphatidylinositol phosphatase/ inositol-polyphosphate 5-phosphatase, putative, expressed
LOC_Os01g51920.1	choline/ethanolamine kinase, putative, expressed
LOC_Os05g45880.1	ethanolamine kinase 1, putative, expressed
LOC_Os01g52140.1	expressed protein
LOC_Os05g45830.1	expressed protein
LOC_Os01g52160.1	metal ion binding protein, putative, expressed
LOC_Os05g45820.1	metal ion binding protein, putative, expressed
LOC_Os01g52200.1	hydrogen-transporting ATP synthase, rotational mechanism, putative
LOC_Os05g45740.1	hydrogen-transporting ATP synthase, rotational mechanism, putative, expressed
LOC_Os01g52214.1	NADH-ubiquinone oxidoreductase 20 kDa subunit, mitochondrial precursor, putative, expressed
LOC_Os05g45730.1	NADH-ubiquinone oxidoreductase 20 kDa subunit, mitochondrial precursor, putative, expressed
LOC_Os01g52250.1	glycogen synthase, putative, expressed
LOC_Os05g45720.2	glycogen synthase, putative, expressed
LOC_Os01g52260.1	serine acetyltransferase 3, mitochondrial precursor, putative, expressed
LOC_Os05g45710.1	serine acetyltransferase 1, putative, expressed
LOC_Os01g52390.1	plasminogen activator inhibitor 1 RNA-binding protein, putative, expressed
LOC_Os05g45660.1	plasminogen activator inhibitor 1 RNA-binding protein, putative, expressed
LOC_Os01g52450.1	hexokinase-2, putative, expressed
LOC_Os05g45590.1	hexokinase-2, putative, expressed
LOC_Os01g52660.1	pistil-specific extensin-like protein precursor, putative, expressed
LOC_Os05g45460.1	pistil-specific extensin-like protein precursor, putative, expressed
LOC_Os01g52730.1	expressed protein
LOC_Os05g45440.1	expressed protein
LOC_Os01g52880.1	too many mouths protein precursor, putative, expressed
LOC_Os05g45430.1	too many mouths protein precursor, putative, expressed
LOC_Os01g52920.1	expressed protein
LOC_Os05g45400.1	expressed protein
LOC_Os01g53020.1	electron transporter/ heat shock protein binding protein, putative, expressed
LOC_Os05g45350.3	electron transporter/ heat shock protein binding protein, putative, expressed
LOC_Os01g53070.1	nucleoside-triphosphatase/ nucleotide binding protein, putative, expressed
LOC_Os05g45340.1	nucleoside-triphosphatase/ nucleotide binding protein, putative, expressed
LOC_Os01g53200.1	disulfide oxidoreductase/ monooxygenase/ oxidoreductase, putative, expressed
LOC_Os05g45240.1	flavin monoxygenase-like protein floozy, putative
LOC_Os01g53260.1	OsWRKY23 - Superfamily of rice TFs having WRKY and zinc finger domains, expressed
LOC_Os05g45230.1	OsWRKY58 - Superfamily of rice TFs having WRKY and zinc finger domains
LOC_Os01g53280.1	50S ribosomal protein L20, putative, expressed
LOC_Os05g45220.1	50S ribosomal protein L20, putative, expressed
LOC_Os01g53294.1	NADPH oxidase, putative, expressed
LOC_Os05g45210.1	respiratory burst oxidase, putative, expressed
LOC_Os01g53330.1	anthocyanidin 5,3-O-glucosyltransferase, putative, expressed
LOC_Os05g45200.1	anthocyanidin 5,3-O-glucosyltransferase, putative, expressed
LOC_Os01g53350.1	anthocyanidin 5,3-O-glucosyltransferase, putative, expressed
LOC_Os05g45150.1	anthocyanidin 5,3-O-glucosyltransferase, putative
LOC_Os01g53420.1	anthocyanidin 5,3-O-glucosyltransferase, putative, expressed
LOC_Os05g45090.1	anthocyanidin 5,3-O-glucosyltransferase, putative, expressed
LOC_Os01g53470.1	harpin-induced protein, putative, expressed
LOC_Os05g45070.1	harpin-induced protein, putative, expressed
LOC_Os01g53500.1	RING-H2 finger protein ATL2M, putative, expressed
LOC_Os05g45060.1	RING-H2 finger protein ATL2M, putative, expressed
LOC_Os01g53520.2	seed maturation protein, putative, expressed
LOC_Os05g45050.1	seed maturation protein, putative, expressed
LOC_Os01g53650.1	nucleic acid binding protein, putative, expressed
LOC_Os05g45020.1	CCCH transcription factor, putative, expressed
LOC_Os01g53680.1	6-phosphofructokinase, putative, expressed
LOC_Os05g44922.2	6-phosphofructokinase, putative, expressed
LOC_Os01g53700.1	mitochondrial-processing peptidase alpha subunit, mitochondrial precursor, putative, expressed
LOC_Os05g44916.2	mitochondrial-processing peptidase alpha subunit, mitochondrial precursor, putative, expressed
LOC_Os01g53710.2	protein-tyrosine phosphatase mitochondrial 1, mitochondrial precursor, putative, expressed
LOC_Os05g44910.1	dual-specificity protein-like phosphatase 4, putative, expressed
LOC_Os01g53880.5	OsIAA6 - Auxin-responsive Aux/IAA gene family member, expressed
LOC_Os05g44810.2	OsIAA18 - Auxin-responsive Aux/IAA gene family member, expressed
LOC_Os01g53920.2	receptor-like protein kinase 5 precursor, putative, expressed
LOC_Os05g44770.1	receptor-like protein kinase 5 precursor, putative, expressed
LOC_Os01g53980.1	calmodulin binding protein, putative, expressed
LOC_Os05g44630.1	IQ calmodulin-binding motif family protein, expressed
LOC_Os01g53990.2	pectinesterase-2 precursor, putative, expressed
LOC_Os05g44600.1	pectinesterase-2 precursor, putative, expressed
LOC_Os01g54040.1	ATP-dependent peptidase, putative, expressed
LOC_Os05g44590.5	ATP-dependent peptidase, putative, expressed
LOC_Os01g54050.1	histidine-containing phosphotransfer protein 4, putative, expressed
LOC_Os05g44570.1	histidine-containing phosphotransfer protein 4, putative, expressed
LOC_Os01g54080.1	ATP binding protein, putative, expressed
LOC_Os05g44560.1	kinesin motor domain containing protein, expressed
LOC_Os01g54140.1	conserved hypothetical protein
LOC_Os05g44410.1	conserved hypothetical protein
LOC_Os01g54210.1	GATA transcription factor 13, putative, expressed
LOC_Os05g44400.1	GATA transcription factor 13, putative, expressed
LOC_Os01g54340.2	plant-specific domain TIGR01615 family protein, expressed
LOC_Os05g44300.1	plant-specific domain TIGR01615 family protein, expressed
LOC_Os01g54350.1	protein kinase, putative, expressed
LOC_Os05g44290.3	protein kinase, putative, expressed
LOC_Os01g54400.1	DNA-binding WRKY, putative, expressed
LOC_Os05g44270.1	DNA-binding WRKY, putative, expressed
LOC_Os01g54450.1	nuclear protein, putative, expressed
LOC_Os05g44260.1	nuclear protein, putative, expressed
LOC_Os01g54470.1	anther-specific proline-rich protein APG, putative, expressed
LOC_Os05g44200.1	anther-specific proline-rich protein APG, putative, expressed
LOC_Os01g54490.1	OsFTL9 - Rice FT-Like9 homogous to Arabidopsis Flowering Locus T gene
LOC_Os05g44180.1	OsFTL10 - Rice FT-Like10 homogous to Arabidopsis Flowering Locus T gene, expressed
LOC_Os01g54560.1	trehalose synthase, putative, expressed
LOC_Os05g44100.1	trehalose synthase, putative, expressed
LOC_Os01g54570.1	plant-specific domain TIGR01568 family protein
LOC_Os05g44090.1	plant-specific domain TIGR01568 family protein
LOC_Os01g54590.1	ras-related protein RIC2, putative, expressed
LOC_Os05g44070.1	ras-related protein RIC2, putative, expressed
LOC_Os01g54700.1	receptor protein kinase PERK1, putative, expressed
LOC_Os05g44030.1	BRASSINOSTEROID INSENSITIVE 1-associated receptor kinase 1 precursor, putative
LOC_Os01g54920.1	heat- and acid-stable phosphoprotein, putative, expressed
LOC_Os05g43970.1	heat- and acid-stable phosphoprotein, putative, expressed
LOC_Os01g54930.1	vascular plant one zinc finger protein, putative, expressed
LOC_Os05g43950.1	expressed protein
LOC_Os01g54990.1	auxin response factor 4, putative, expressed
LOC_Os05g43920.1	auxin response factor 4, putative, expressed
LOC_Os01g55240.1	gibberellin 2-beta-dioxygenase, putative, expressed
LOC_Os05g43880.1	gibberellin 2-beta-dioxygenase, putative, expressed
LOC_Os01g55430.1	tubby protein, putative, expressed
LOC_Os05g43850.1	tubby-related protein 1, putative, expressed
LOC_Os01g55440.1	CIPK-like protein 1, putative, expressed
LOC_Os05g43840.1	CBL-interacting serine/threonine-protein kinase 11, putative, expressed
LOC_Os01g55700.1	import inner membrane translocase subunit TIM50, mitochondrial precursor, putative, expressed
LOC_Os05g43770.1	import inner membrane translocase subunit TIM50, mitochondrial precursor, putative, expressed
LOC_Os01g55750.1	TCP family transcription factor containing protein, expressed
LOC_Os05g43760.1	TCP family transcription factor containing protein, expressed
LOC_Os01g55820.1	glucan endo-1,3-beta-glucosidase 1 precursor, putative, expressed
LOC_Os05g43690.1	GPI-anchored protein, putative, expressed
LOC_Os01g56230.1	expressed protein
LOC_Os05g43540.1	transmembrane protein 56, putative, expressed
LOC_Os01g56390.1	F-box domain containing protein, expressed
LOC_Os05g43490.1	F-box domain containing protein, expressed
LOC_Os01g56450.1	expressed protein
LOC_Os05g43460.1	expressed protein
LOC_Os01g56600.1	signal recognition particle 54 kDa protein 2, putative, expressed
LOC_Os05g43390.1	signal recognition particle 54 kDa protein 2, putative, expressed
LOC_Os01g56620.1	pseudouridylate synthase, putative, expressed
LOC_Os05g43370.1	pseudouridylate synthase, putative, expressed
LOC_Os01g56680.1	photosystem II reaction center W protein, chloroplast precursor, putative, expressed
LOC_Os05g43310.1	photosystem II reaction center W protein, chloroplast precursor, putative, expressed
LOC_Os01g56764.1	expressed protein
LOC_Os05g43300.2	expressed protein
LOC_Os01g56800.1	MATH domain containing protein, expressed
LOC_Os05g43280.1	MATH domain containing protein, expressed
LOC_Os01g57150.1	SR protein related family member, putative, expressed
LOC_Os05g42340.1	conserved hypothetical protein
LOC_Os01g57220.1	SC3 protein, putative, expressed
LOC_Os05g42330.1	SC3 protein, putative, expressed
LOC_Os01g57240.1	expressed protein
LOC_Os05g42290.1	conserved hypothetical protein
LOC_Os01g57360.1	1-acyl-sn-glycerol-3-phosphate acyltransferase 4, putative, expressed
LOC_Os05g42270.1	1-acyl-sn-glycerol-3-phosphate acyltransferase 4, putative, expressed
LOC_Os01g57370.1	cyclic nucleotide-gated ion channel 2, putative, expressed
LOC_Os05g42250.1	cyclic nucleotide-gated ion channel 2, putative, expressed
LOC_Os01g57450.1	USP family protein, putative, expressed
LOC_Os05g42230.1	ER6 protein, putative, expressed
LOC_Os01g57560.1	serine/threonine-protein kinase receptor precursor, putative, expressed
LOC_Os05g42210.1	serine/threonine-protein kinase receptor precursor, putative, expressed
LOC_Os01g57570.2	minor allergen Alt a 7, putative, expressed
LOC_Os05g42190.1	flavoprotein wrbA, putative, expressed
LOC_Os01g57580.1	helix-loop-helix DNA-binding domain containing protein, expressed
LOC_Os05g42180.1	conserved hypothetical protein
LOC_Os01g57610.1	indole-3-acetic acid-amido synthetase GH3.1, putative, expressed
LOC_Os05g42150.1	indole-3-acetic acid-amido synthetase GH3.4, putative, expressed
LOC_Os01g57940.1	protein kinase APK1A, chloroplast precursor, putative, expressed
LOC_Os05g41950.1	protein kinase APK1B, chloroplast precursor, putative, expressed
LOC_Os01g58220.2	protein translation factor SUI1 homolog 2, putative, expressed
LOC_Os05g41900.2	protein translation factor SUI1, putative, expressed
LOC_Os01g58400.2	protein binding protein, putative, expressed
LOC_Os05g41800.1	ribosomal protein L11 methyltransferase containing protein, expressed
LOC_Os01g58420.1	ethylene-responsive transcription factor 4, putative, expressed
LOC_Os05g41780.1	ethylene-responsive transcription factor 4, putative, expressed
LOC_Os01g58580.1	latex-abundant protein, putative, expressed
LOC_Os05g41670.1	latex-abundant protein, putative, expressed
LOC_Os01g58610.1	phosphoglycerate kinase, chloroplast precursor, putative, expressed
LOC_Os05g41640.1	phosphoglycerate kinase, chloroplast precursor, putative, expressed
LOC_Os01g58730.1	glucan endo-1,3-beta-glucosidase GVI precursor, putative, expressed
LOC_Os05g41610.1	glucan endo-1,3-beta-glucosidase GVI precursor, putative, expressed
LOC_Os01g58740.1	glycerol-3-phosphate dehydrogenase, putative, expressed
LOC_Os05g41590.1	glycerol-3-phosphate dehydrogenase, putative, expressed
LOC_Os01g58760.1	DNA binding protein, putative, expressed
LOC_Os05g41540.1	DNA binding protein, putative, expressed
LOC_Os01g58850.1	circadian clock coupling factor ZGT, putative, expressed
LOC_Os05g41490.1	circadian clock coupling factor ZGT, putative, expressed
LOC_Os01g58870.1	plastidic phosphate translocator-like protein1, putative, expressed
LOC_Os05g41480.1	plastidic phosphate translocator-like protein1, putative, expressed
LOC_Os01g58910.1	nodulin-like protein, putative, expressed
LOC_Os05g41420.1	nodulin-like protein, putative, expressed
LOC_Os01g59110.1	indole-3-acetate beta-glucosyltransferase, putative, expressed
LOC_Os05g41400.1	indole-3-acetate beta-glucosyltransferase, putative, expressed
LOC_Os01g59120.1	cyclin IaZm, putative, expressed
LOC_Os05g41390.1	cyclin-A1, putative, expressed
LOC_Os01g59350.1	transcription factor HBP-1b, putative, expressed
LOC_Os05g41280.1	transcription factor HBP-1b, putative
LOC_Os01g59360.1	calcium-dependent protein kinase, isoform 2, putative, expressed
LOC_Os05g41270.1	calcium-dependent protein kinase, isoform 2, putative, expressed
LOC_Os01g59530.2	calmodulin-related protein, putative, expressed
LOC_Os05g41210.1	calmodulin, putative, expressed
LOC_Os01g59600.1	proteasome subunit alpha type 3, putative, expressed
LOC_Os05g41180.1	proteasome subunit alpha type 3, putative, expressed
LOC_Os01g59620.1	histone-lysine N-methyltransferase, H3 lysine-9 specific SUVH1, putative, expressed
LOC_Os05g41172.1	histone-lysine N-methyltransferase, H3 lysine-9 specific SUVH1, putative, expressed
LOC_Os01g59660.1	transcription factor GAMYB, putative, expressed
LOC_Os05g41166.1	transcription factor GAMYB, putative, expressed
LOC_Os01g59690.1	F-box domain containing protein, expressed
LOC_Os05g41130.1	F-box domain containing protein, expressed
LOC_Os01g59730.1	60S ribosomal protein L30, putative, expressed
LOC_Os05g41110.1	60S ribosomal protein L30, putative, expressed
LOC_Os01g59760.1	bZIP transcription factor, putative, expressed
LOC_Os05g41070.1	bZIP transcription factor, putative, expressed
LOC_Os01g59790.2	ADP-ribosylation factor, putative, expressed
LOC_Os05g41060.1	ADP-ribosylation factor, putative, expressed
LOC_Os01g59950.1	expressed protein
LOC_Os05g40950.1	expressed protein
LOC_Os01g59990.1	60S ribosomal protein L24, putative, expressed
LOC_Os05g40820.1	60S ribosomal protein L24, putative, expressed
LOC_Os01g60080.1	L-ascorbate oxidase homolog precursor, putative, expressed
LOC_Os05g40740.1	pollen-specific protein NTP303 precursor, putative, expressed
LOC_Os01g60120.1	transmembrane protein 56, putative, expressed
LOC_Os05g40700.1	transmembrane protein 56, putative, expressed
LOC_Os01g60140.1	ATCHX15, putative, expressed
LOC_Os05g40650.1	ATCHX15, putative, expressed
LOC_Os01g60190.1	2,3-bisphosphoglycerate-independent phosphoglycerate mutase, putative, expressed
LOC_Os05g40420.3	2,3-bisphosphoglycerate-independent phosphoglycerate mutase, putative, expressed
LOC_Os01g60200.1	expressed protein
LOC_Os05g40410.1	expressed protein
LOC_Os01g60230.2	auxin hydrogen symporter, putative, expressed
LOC_Os05g40330.1	auxin hydrogen symporter, putative, expressed
LOC_Os01g60260.1	protein held out wings, putative, expressed
LOC_Os05g40290.2	nucleic acid binding protein, putative, expressed
LOC_Os01g60280.1	ATP binding protein, putative, expressed
LOC_Os05g40270.5	ATP binding protein, putative, expressed
LOC_Os01g60330.1	ATP binding protein, putative, expressed
LOC_Os05g40200.1	ATP binding protein, putative, expressed
LOC_Os01g60420.1	expressed protein
LOC_Os05g40170.1	expressed protein
LOC_Os01g60640.1	OsWRKY21 - Superfamily of rice TFs having WRKY and zinc finger domains, expressed
LOC_Os05g40060.1	OsWRKY48 - Superfamily of rice TFs having WRKY and zinc finger domains, expressed
LOC_Os01g60670.1	receptor-like protein kinase precursor, putative, expressed
LOC_Os05g40050.1	leucine-rich repeat receptor protein kinase EXS precursor, putative, expressed
LOC_Os01g60730.1	RING-H2 finger protein ATL5A, putative, expressed
LOC_Os05g40020.1	RING-H2 finger protein ATL5A, putative, expressed
LOC_Os01g60740.2	nonspecific lipid-transfer protein precursor, putative, expressed
LOC_Os05g40010.1	nonspecific lipid-transfer protein precursor, putative, expressed
LOC_Os01g60770.1	alpha-expansin 10 precursor, putative, expressed
LOC_Os05g39990.1	alpha-expansin 1 precursor, putative, expressed
LOC_Os01g60790.1	40S ribosomal protein S26, putative, expressed
LOC_Os05g39960.1	40S ribosomal protein S26, putative, expressed
LOC_Os01g60810.1	plant-specific domain TIGR01568 family protein, expressed
LOC_Os05g39950.1	plant-specific domain TIGR01568 family protein, expressed
LOC_Os01g60860.1	spotted leaf protein 11, putative, expressed
LOC_Os05g39930.1	spotted leaf protein 11, putative, expressed
LOC_Os01g60900.1	expressed protein
LOC_Os05g39880.1	expressed protein
LOC_Os01g60910.1	CBL-interacting serine/threonine-protein kinase 15, putative, expressed
LOC_Os05g39870.1	CBL-interacting serine/threonine-protein kinase 15, putative
LOC_Os01g61010.1	nodulin-like protein, putative, expressed
LOC_Os05g39800.1	nodulin-like family protein, expressed
LOC_Os01g61030.1	VHS and GAT domain protein, putative, expressed
LOC_Os05g39760.1	protein transporter, putative, expressed
LOC_Os01g61080.1	OsWRKY24 - Superfamily of rice TFs having WRKY and zinc finger domains, expressed
LOC_Os05g39720.1	OsWRKY70 - Superfamily of rice TFs having WRKY and zinc finger domains, expressed
LOC_Os01g61110.1	ulp1 protease family, C-terminal catalytic domain containing protein
LOC_Os05g39710.1	expressed protein
LOC_Os01g61120.1	expressed protein
LOC_Os05g39680.1	PX domain containing protein, expressed
LOC_Os01g61170.1	prenylated Rab receptor 2, putative
LOC_Os05g39670.1	prenylated Rab receptor 2, putative, expressed
LOC_Os01g61180.1	protein binding protein, putative, expressed
LOC_Os05g39610.1	protein binding protein, putative, expressed
LOC_Os01g61210.1	cyclase/dehydrase family protein, putative, expressed
LOC_Os05g39580.1	AT-rich element binding factor 3, putative, expressed
LOC_Os01g61250.1	ankyrin-like protein, putative, expressed
LOC_Os05g39520.1	ankyrin-like protein, putative, expressed
LOC_Os01g61310.1	conserved hypothetical protein
LOC_Os05g39500.1	expressed protein
LOC_Os01g61350.1	electron transporter, putative, expressed
LOC_Os05g39450.1	electron transporter, putative, expressed
LOC_Os01g61420.1	zinc finger, C3HC4 type family protein, expressed
LOC_Os05g39380.1	zinc finger, C3HC4 type family protein, expressed
LOC_Os01g61460.1	expressed protein
LOC_Os05g39350.1	expressed protein
LOC_Os01g61510.1	ammonium transporter 2, putative, expressed
LOC_Os05g39240.1	ammonium transporter 2, putative, expressed
LOC_Os01g61570.1	anther-specific proline-rich protein APG precursor, putative, expressed
LOC_Os05g39220.1	anther-specific proline-rich protein APG, putative, expressed
LOC_Os01g61580.2	selT-like protein precursor, putative, expressed
LOC_Os05g39110.2	selT-like protein precursor, putative, expressed
LOC_Os01g61590.1	calcium-dependent protein kinase, isoform AK1, putative, expressed
LOC_Os05g39090.1	calcium-dependent protein kinase, isoform 2, putative, expressed
LOC_Os01g61620.1	ATP binding protein, putative, expressed
LOC_Os05g39080.1	ATP binding protein, putative, expressed
LOC_Os01g61640.1	CTD small phosphatase-like protein, putative, expressed
LOC_Os05g39070.1	NLI interacting factor-like phosphatase family protein, expressed
LOC_Os01g61680.1	expressed protein
LOC_Os05g39060.1	expressed protein
LOC_Os01g61930.2	SAC3/GANP family protein, expressed
LOC_Os05g38730.2	SAC3/GANP family protein, expressed
LOC_Os01g61970.1	protein GPR108 precursor, putative, expressed
LOC_Os05g38720.1	transmembrane receptor, putative, expressed
LOC_Os01g62060.1	plant-specific domain TIGR01589 family protein, expressed
LOC_Os05g38680.1	plant-specific domain TIGR01589 family protein, expressed
LOC_Os01g62070.1	metal tolerance protein C3, putative, expressed
LOC_Os05g38670.1	cation efflux family protein
LOC_Os01g62110.1	expressed protein
LOC_Os05g38660.1	expressed protein
LOC_Os01g62130.1	zinc finger, C2H2 type family protein, expressed
LOC_Os05g38620.1	zinc finger, C2H2 type family protein
LOC_Os01g62150.2	coatomer subunit zeta-2, putative, expressed
LOC_Os05g38610.1	coatomer subunit zeta-1, putative, expressed
LOC_Os01g62190.1	PEThy, putative, expressed
LOC_Os05g38600.1	zinc-finger protein 1, putative
LOC_Os01g62210.1	50S ribosomal protein L17, putative, expressed
LOC_Os05g38580.1	50S ribosomal protein L17, putative, expressed
LOC_Os01g62244.2	ubiquitin-conjugating enzyme E2 7, putative, expressed
LOC_Os05g38550.1	ubiquitin-conjugating enzyme E2 7, putative, expressed
LOC_Os01g62290.1	heat shock cognate 70 kDa protein, putative, expressed
LOC_Os05g38530.1	heat shock cognate 70 kDa protein, putative, expressed
LOC_Os01g62350.1	60S ribosomal protein L36-2, putative, expressed
LOC_Os05g38520.3	60S ribosomal protein L36-2, putative, expressed
LOC_Os01g62380.1	fasciclin-like arabinogalactan protein 8 precursor, putative, expressed
LOC_Os05g38500.1	fasciclin-like arabinogalactan protein 8 precursor, putative
LOC_Os01g62390.1	growth regulator protein, putative, expressed
LOC_Os05g38490.1	growth regulator protein, putative
LOC_Os01g62410.1	myb-like DNA-binding domain containing protein, expressed
LOC_Os05g38460.1	MYB4, putative, expressed
LOC_Os01g62480.1	L-ascorbate oxidase precursor, putative, expressed
LOC_Os05g38420.1	L-ascorbate oxidase precursor, putative, expressed
LOC_Os01g62500.1	OsFtsH3 - Oryza sativa FtsH protease, homologue of AtFtsH3/10, expressed
LOC_Os05g38400.1	OsFtsH8 - Oryza sativa FtsH protease, homologue of AtFtsH3/10, expressed
LOC_Os01g62600.1	laccase, putative
LOC_Os05g38390.1	L-ascorbate oxidase precursor, putative
LOC_Os01g62610.1	FK506-binding protein 4, putative, expressed
LOC_Os05g38370.1	FK506-binding protein 4, putative, expressed
LOC_Os01g62620.1	palmitoyltransferase PFA4, putative, expressed
LOC_Os05g38360.1	palmitoyltransferase PFA4, putative, expressed
LOC_Os01g62670.1	avr9/Cf-9 rapidly elicited protein 137, putative, expressed
LOC_Os05g38320.1	avr9/Cf-9 rapidly elicited protein 137, putative, expressed
LOC_Os01g62760.1	protein phosphatase 2C, putative, expressed
LOC_Os05g38290.1	protein phosphatase 2C, putative, expressed
LOC_Os01g62810.1	expressed protein
LOC_Os05g38270.2	expressed protein
LOC_Os01g62850.1	expressed protein
LOC_Os05g38250.1	expressed protein
LOC_Os01g62860.1	aldose reductase, putative, expressed
LOC_Os05g38230.2	aldose reductase, putative, expressed
LOC_Os01g62900.1	delta 1-pyrroline-5-carboxylate synthetase, putative, expressed
LOC_Os05g38150.1	delta 1-pyrroline-5-carboxylate synthetase, putative, expressed
LOC_Os01g62920.1	homeodomain protein JUBEL2, putative, expressed
LOC_Os05g38120.1	homeodomain protein JUBEL2, putative, expressed
LOC_Os01g62990.1	pollen-specific kinase partner protein, putative, expressed
LOC_Os05g38000.1	pollen-specific kinase partner protein, putative, expressed
LOC_Os01g63010.1	USP family protein, putative, expressed
LOC_Os05g37970.1	USP family protein, putative, expressed
LOC_Os01g63050.1	expressed protein
LOC_Os05g37930.1	expressed protein
LOC_Os01g63060.1	expressed protein
LOC_Os05g37910.1	expressed protein
LOC_Os01g63230.1	axi 1 like protein, putative, expressed
LOC_Os05g37880.1	axi 1 like protein, putative, expressed
LOC_Os01g63310.1	expressed protein
LOC_Os05g37800.1	expressed protein
LOC_Os01g63480.1	AER, putative, expressed
LOC_Os05g37660.1	AER, putative, expressed
LOC_Os01g63580.1	glycerol-3-phosphate acyltransferase 8, putative, expressed
LOC_Os05g37600.1	glycerol-3-phosphate acyltransferase 8, putative, expressed
LOC_Os01g63620.1	expressed protein
LOC_Os05g37520.1	expressed protein
LOC_Os01g63770.1	auxin transporter-like protein 1, putative, expressed
LOC_Os05g37470.1	auxin transporter-like protein 2, putative, expressed
LOC_Os01g63800.1	pleckstrin homology domain-containing protein 1, putative, expressed
LOC_Os05g37460.1	expressed protein
LOC_Os01g63890.1	protein G10 homolog 1, putative, expressed
LOC_Os05g37390.1	protein G10 homolog 2, putative, expressed
LOC_Os01g63930.1	cytochrome P450 94A2, putative, expressed
LOC_Os05g37250.1	cytochrome P450 94A2, putative, expressed
LOC_Os01g63980.1	TRANSPARENT TESTA 1 protein, putative, expressed
LOC_Os05g37190.1	TRANSPARENT TESTA 1 protein, putative, expressed
LOC_Os01g64020.2	transcription factor HBP-1b, putative, expressed
LOC_Os05g37170.4	transcription factor TGA6, putative, expressed
LOC_Os01g64170.2	glucan endo-1,3-beta-glucosidase 7 precursor, putative, expressed
LOC_Os05g37130.3	glucan endo-1,3-beta-glucosidase 7 precursor, putative, expressed
LOC_Os01g64310.1	NAC domain-containing protein 90, putative, expressed
LOC_Os05g37080.1	NAC domain-containing protein 90, putative, expressed
LOC_Os01g64360.1	DNA binding protein, putative, expressed
LOC_Os05g37060.1	DNA binding protein, putative, expressed
LOC_Os01g64410.1	plant-specific domain TIGR01568 family protein, expressed
LOC_Os05g36990.1	plant-specific domain TIGR01568 family protein, expressed
LOC_Os01g64430.1	plant-specific domain TIGR01568 family protein, expressed
LOC_Os05g36970.1	plant-specific domain TIGR01568 family protein, expressed
LOC_Os01g64490.1	ATP binding protein, putative, expressed
LOC_Os05g36960.1	ATP binding protein, putative, expressed
LOC_Os01g64590.1	dof domain, zinc finger family protein, expressed
LOC_Os05g36900.1	dof domain, zinc finger family protein
LOC_Os01g64620.1	RING-H2 finger protein ATL3C, putative, expressed
LOC_Os05g36310.1	RING-H2 finger protein ATL3C, putative, expressed
LOC_Os01g64630.2	actin-7, putative, expressed
LOC_Os05g36290.1	actin-1, putative, expressed
LOC_Os01g64640.1	histone H3, putative, expressed
LOC_Os05g36280.1	histone H3, putative, expressed
LOC_Os01g64660.3	fructose-1,6-bisphosphatase, cytosolic, putative, expressed
LOC_Os05g36270.1	fructose-1,6-bisphosphatase, cytosolic, putative, expressed
LOC_Os01g64700.1	tubby-like protein, putative, expressed
LOC_Os05g36190.1	tubby-like protein, putative, expressed
LOC_Os01g64730.1	G-box-binding factor 4, putative, expressed
LOC_Os05g36160.2	G-box-binding factor 4, putative, expressed
LOC_Os01g64760.1	yip1 domain family, member 6, putative, expressed
LOC_Os05g36150.1	vesicle-mediated transport-related protein, putative, expressed
LOC_Os01g64790.1	AP2 domain containing protein, expressed
LOC_Os05g36100.1	DNA binding protein, putative, expressed
LOC_Os01g64810.2	palmitoyltransferase ZDHHC9, putative, expressed
LOC_Os05g36090.1	palmitoyltransferase ZDHHC9, putative, expressed
LOC_Os01g64850.1	subtilisin-like protease precursor, putative
LOC_Os05g36010.1	subtilisin-like protease precursor, putative, expressed
LOC_Os01g64970.1	serine/threonine-protein kinase SAPK4, putative, expressed
LOC_Os05g35770.1	serine/threonine-protein kinase SAPK4, putative
LOC_Os01g65070.2	embryogenesis-associated protein EMB8, putative, expressed
LOC_Os05g35730.1	embryogenesis-associated protein EMB8, putative, expressed
LOC_Os01g65100.3	POT family protein, expressed
LOC_Os05g35650.1	peptide transporter PTR2-B, putative, expressed
LOC_Os01g65260.1	amidophosphoribosyltransferase, chloroplast precursor, putative, expressed
LOC_Os05g35580.1	amidophosphoribosyltransferase, chloroplast precursor, putative, expressed
LOC_Os01g65310.1	non-imprinted in Prader-Willi/Angelman syndrome region protein 1homolog, putative, expressed
LOC_Os05g35570.1	non-imprinted in Prader-Willi/Angelman syndrome region protein 1, putative, expressed
LOC_Os01g65330.1	expressed protein
LOC_Os05g35530.1	expressed protein
LOC_Os01g65350.2	ATP binding protein, putative, expressed
LOC_Os05g35520.3	ATP binding protein, putative, expressed
LOC_Os01g65370.1	transcription repressor MYB4, putative
LOC_Os05g35500.1	mybHv5, putative, expressed
LOC_Os01g65380.1	patellin-5, putative, expressed
LOC_Os05g35460.1	patellin-1, putative, expressed
LOC_Os01g65410.1	serine hydroxymethyltransferase, mitochondrial precursor, putative, expressed
LOC_Os05g35440.2	serine hydroxymethyltransferase, mitochondrial precursor, putative, expressed
LOC_Os01g65440.1	universal stress protein family protein, expressed
LOC_Os05g35380.1	universal stress protein family protein, expressed
LOC_Os01g65480.1	dnaJ protein homolog 1, putative, expressed
LOC_Os05g35340.1	expressed protein
LOC_Os01g65530.1	RNA recognition motif family protein, expressed
LOC_Os05g35274.5	RNA recognition motif-containing protein, putative, expressed
LOC_Os01g65630.2	expressed protein
LOC_Os05g35230.1	expressed protein
LOC_Os01g65780.1	secondary cell wall-related glycosyltransferase family 8, putative, expressed
LOC_Os05g35200.2	secondary cell wall-related glycosyltransferase family 8, putative, expressed
LOC_Os01g65800.1	expressed protein
LOC_Os05g35190.1	expressed protein
LOC_Os01g65860.1	clathrin assembly protein, putative, expressed
LOC_Os05g35160.1	clathrin assembly protein, putative, expressed
LOC_Os01g65920.1	F-box/LRR-repeat protein 2, putative, expressed
LOC_Os05g35110.1	F-box/LRR-repeat protein 2, putative, expressed
LOC_Os01g65986.1	non-imprinted in Prader-Willi/Angelman syndrome region protein 1, putative, expressed
LOC_Os05g35060.1	non-imprinted in Prader-Willi/Angelman syndrome region protein 1homolog, putative, expressed
LOC_Os01g66010.1	amino acid carrier, putative, expressed
LOC_Os05g34980.1	amino acid carrier, putative, expressed
LOC_Os01g66020.1	BRASSINOSTEROID INSENSITIVE 1-associated receptor kinase 1 precursor, putative, expressed
LOC_Os05g34950.1	protein kinase, putative, expressed
LOC_Os01g66030.1	MADS-box transcription factor 2, putative, expressed
LOC_Os05g34940.1	MADS-box transcription factor 4, putative, expressed
LOC_Os01g66050.1	expressed protein
LOC_Os05g34900.1	expressed protein
LOC_Os01g66100.1	gibberellin 20 oxidase 2, putative, expressed
LOC_Os05g34854.2	gibberellin 20 oxidase 2, putative, expressed
LOC_Os01g66120.3	NAC domain-containing protein 48, putative, expressed
LOC_Os05g34830.1	NAC domain-containing protein 48, putative, expressed
LOC_Os01g66200.1	expressed protein
LOC_Os05g34760.1	expressed protein
LOC_Os01g66270.1	transcriptional factor TINY, putative
LOC_Os05g34730.1	DNA binding protein, putative, expressed
LOC_Os01g66300.1	nucleic acid binding protein, putative, expressed
LOC_Os05g34670.1	nucleic acid binding protein, putative, expressed
LOC_Os01g66350.1	expressed protein
LOC_Os05g34650.1	expressed protein
LOC_Os01g66420.2	PHD finger protein, putative, expressed
LOC_Os05g34640.1	PHD finger protein, putative, expressed
LOC_Os01g66490.1	NAC transcription factor, putative, expressed
LOC_Os05g34600.1	NAC transcription factor, putative, expressed
LOC_Os01g66510.1	MLO-like protein 1, putative, expressed
LOC_Os05g34550.2	MLO-like protein 1, putative, expressed
LOC_Os01g66590.2	ASYMMETRIC LEAVES2, putative, expressed
LOC_Os05g34450.1	ASYMMETRIC LEAVES2, putative, expressed
LOC_Os01g66700.1	beta-hexosaminidase beta chain precursor, putative, expressed
LOC_Os05g34320.2	beta-hexosaminidase beta chain precursor, putative, expressed
LOC_Os01g66820.1	receptor-like protein kinase, putative, expressed
LOC_Os05g34270.1	BRASSINOSTEROID INSENSITIVE 1-associated receptor kinase 1 precursor, putative, expressed
LOC_Os02g30300.1	MYND finger family protein, expressed
LOC_Os04g31610.1	MYND finger family protein, expressed
LOC_Os02g30410.1	expressed protein
LOC_Os04g31690.2	expressed protein
LOC_Os02g30470.1	expressed protein
LOC_Os04g31820.1	expressed protein
LOC_Os02g30600.1	conserved hypothetical protein
LOC_Os04g31870.1	expressed protein
LOC_Os02g32350.1	4SNc-Tudor domain protein, putative, expressed
LOC_Os04g32960.1	4SNc-Tudor domain protein, putative, expressed
LOC_Os02g32490.1	acetyl-coenzyme A synthetase, putative, expressed
LOC_Os04g33190.1	acetyl-coenzyme A synthetase 2, putative, expressed
LOC_Os02g32504.2	expressed protein
LOC_Os04g33200.1	expressed protein
LOC_Os02g32520.2	ERD1 protein, chloroplast precursor, putative, expressed
LOC_Os04g33210.1	ERD1 protein, chloroplast precursor, putative, expressed
LOC_Os02g32530.2	SAM domain family protein, expressed
LOC_Os04g33220.1	SAM domain family protein, expressed
LOC_Os02g32550.1	expressed protein
LOC_Os04g33260.1	expressed protein
LOC_Os02g32580.1	expressed protein
LOC_Os04g33310.1	expressed protein
LOC_Os02g32650.2	expressed protein
LOC_Os04g33450.2	expressed protein
LOC_Os02g32660.1	1,4-alpha-glucan branching enzyme IIB, chloroplast precursor, putative, expressed
LOC_Os04g33460.1	1,4-alpha-glucan branching enzyme IIB, chloroplast precursor, putative, expressed
LOC_Os02g32730.1	alkaline/neutral invertase, putative, expressed
LOC_Os04g33490.1	alkaline/neutral invertase, putative, expressed
LOC_Os02g32850.1	conserved hypothetical protein
LOC_Os04g33560.1	expressed protein
LOC_Os02g32950.1	RCN2 - Rice Centroradialis-like1 homogous to Arabidopsis TFL1 gene, expressed
LOC_Os04g33570.1	RCN4 - Rice Centroradialis-like1 homogous to Arabidopsis TFL1 gene, expressed
LOC_Os02g32970.1	catalytic/ hydrolase, putative, expressed
LOC_Os04g33590.2	catalytic/ hydrolase, putative, expressed
LOC_Os02g32990.1	expressed protein
LOC_Os04g33610.1	expressed protein
LOC_Os02g33000.1	glucan endo-1,3-beta-glucosidase 7 precursor, putative, expressed
LOC_Os04g33640.1	glucan endo-1,3-beta-glucosidase 7 precursor, putative, expressed
LOC_Os02g33090.1	expressed protein
LOC_Os04g33710.1	expressed protein
LOC_Os02g33110.1	beta-fructofuranosidase, insoluble isoenzyme 1 precursor, putative, expressed
LOC_Os04g33740.1	beta-fructofuranosidase, insoluble isoenzyme 2 precursor, putative, expressed
LOC_Os02g33140.2	40S ribosomal protein S14, putative, expressed
LOC_Os04g33750.1	40S ribosomal protein S14, putative, expressed
LOC_Os02g33230.1	expressed protein
LOC_Os04g33770.1	nucleoside-diphosphate-sugar epimerase, putative, expressed
LOC_Os02g33240.1	F-box domain containing protein, expressed
LOC_Os04g33820.1	F-box domain containing protein, expressed
LOC_Os02g33430.1	transcription factor E2F3, putative, expressed
LOC_Os04g33950.1	transcription factor E2F3, putative, expressed
LOC_Os02g33450.1	2-cys peroxiredoxin BAS1, chloroplast precursor, putative, expressed
LOC_Os04g33970.1	2-cys peroxiredoxin BAS1, chloroplast precursor, putative, expressed
LOC_Os02g33820.1	abscisic stress ripening protein 1, putative, expressed
LOC_Os04g34600.1	ABA/WDS induced protein, expressed
LOC_Os02g33830.1	conserved hypothetical protein
LOC_Os04g34620.1	expressed protein
LOC_Os02g34260.1	AP2 domain containing protein
LOC_Os04g34970.1	AP2 domain containing protein, expressed
LOC_Os02g34430.1	BRASSINOSTEROID INSENSITIVE 1-associated receptor kinase 1 precursor, putative, expressed
LOC_Os04g35080.1	BRASSINOSTEROID INSENSITIVE 1-associated receptor kinase 1 precursor, putative, expressed
LOC_Os02g34460.1	40S ribosomal protein S10, putative, expressed
LOC_Os04g35090.1	40S ribosomal protein S10, putative, expressed
LOC_Os02g34500.1	expressed protein
LOC_Os04g35170.1	expressed protein
LOC_Os02g34560.2	neutral/alkaline invertase, putative, expressed
LOC_Os04g35280.2	neutral/alkaline invertase, putative, expressed
LOC_Os02g34640.1	expressed protein
LOC_Os04g35390.1	hypothetical protein
LOC_Os02g34810.1	OsAPx8 - Thylakoid-bound Ascorbate Peroxidase encoding gene, expressed
LOC_Os04g35520.2	OsAPx7 - Stromal Ascorbate Peroxidase encoding gene, expressed
LOC_Os02g34860.1	HECT domain and RCC1-like domain-containing protein 2, putative, expressed
LOC_Os04g35570.2	HECT domain and RCC1-like domain-containing protein 2, putative, expressed
LOC_Os02g34940.1	OsPDIL1-3 - Oryza sativa protein disulfide isomerase, expressed
LOC_Os04g35600.1	OsPDIL1-2 - Oryza sativa protein disulfide isomerase, expressed
LOC_Os02g34970.1	NAC domain-containing protein 78, putative, expressed
LOC_Os04g35660.1	NAC domain-containing protein 18, putative, expressed
LOC_Os02g35010.1	MAP3KA, putative, expressed
LOC_Os04g35700.1	mitogen-activated kinase kinase kinase alpha, putative, expressed
LOC_Os02g35080.1	T-complex protein 11 containing protein, expressed
LOC_Os04g35840.1	T-complex protein 11 containing protein, expressed
LOC_Os02g35140.1	auxin response factor 1, putative, expressed
LOC_Os04g36054.1	auxin response factor 1, putative, expressed
LOC_Os02g35180.1	OsRR2 - Rice type-A response regulator, expressed
LOC_Os04g36070.1	OsRR1 - Rice type-A response regulator, expressed
LOC_Os02g35240.1	dehydration-responsive element-binding protein 1A, putative
LOC_Os04g36640.1	dehydration-responsive element-binding protein 1D, putative
LOC_Os02g35470.2	calmodulin binding protein, putative, expressed
LOC_Os04g36660.1	calmodulin binding protein, putative, expressed
LOC_Os02g35490.1	MLO-like protein 1, putative, expressed
LOC_Os04g36680.1	MLO-like protein 1, putative
LOC_Os02g35600.1	PHD finger protein, putative, expressed
LOC_Os04g36730.1	PHD finger protein, putative, expressed
LOC_Os02g35720.1	signal peptidase complex subunit 2, putative, expressed
LOC_Os04g36868.1
LOC_Os02g35830.1	expressed protein
LOC_Os04g37520.1	expressed protein
LOC_Os02g35910.1	catalytic/ protein phosphatase type 2C, putative, expressed
LOC_Os04g37660.1	catalytic/ protein phosphatase type 2C, putative, expressed
LOC_Os02g35940.1	gibberellin receptor GID1L2, putative, expressed
LOC_Os04g37680.1	gibberellin receptor GID1L2, putative, expressed
LOC_Os02g35950.1	expressed protein
LOC_Os04g37690.4	nucleic acid binding protein, putative, expressed
LOC_Os02g36000.1	conserved hypothetical protein
LOC_Os04g37700.1	expressed protein
LOC_Os02g36414.1	sugar transport protein 5, putative, expressed
LOC_Os04g38220.1	sugar transport protein 5, putative, expressed
LOC_Os02g36500.1	expressed protein
LOC_Os04g38310.2	expressed protein
LOC_Os02g36510.1	ETHYLENE-INSENSITIVE3-like 4 protein, putative, expressed
LOC_Os04g38400.1	ETHYLENE-INSENSITIVE3-like 4 protein, putative, expressed
LOC_Os02g36590.2	expressed protein
LOC_Os04g38520.1	expressed protein
LOC_Os02g36600.1	aldose 1-epimerase precursor, putative, expressed
LOC_Os04g38540.1	aldose 1-epimerase, putative, expressed
LOC_Os02g36710.1	protein SET, putative, expressed
LOC_Os04g38620.1	protein SET, putative, expressed
LOC_Os02g36880.2	NAC domain protein NAC5, putative, expressed
LOC_Os04g38720.1	NAC domain protein NAC5, putative, expressed
LOC_Os02g36890.1	DNA binding protein, putative, expressed
LOC_Os04g38740.1	DNA binding protein, putative, expressed
LOC_Os02g36924.1	MADS-box transcription factor 27, putative, expressed
LOC_Os04g38770.1	MADS-box transcription factor 27, putative, expressed
LOC_Os02g36940.1	expressed protein
LOC_Os04g38790.1	expressed protein
LOC_Os02g36974.1	14-3-3-like protein B, putative, expressed
LOC_Os04g38870.4	14-3-3-like protein GF14-6, putative, expressed
LOC_Os02g36990.1	microtubule motor, putative, expressed
LOC_Os04g38880.1	microtubule motor, putative, expressed
LOC_Os02g37000.1	mitochondrial prohibitin complex protein 1, putative, expressed
LOC_Os04g38900.2	prohibitin, putative, expressed
LOC_Os02g37030.1	expressed protein
LOC_Os04g38970.1	expressed protein
LOC_Os02g37040.1	peptide transporter PTR2, putative, expressed
LOC_Os04g39030.1	peptide transporter PTR2, putative
LOC_Os02g37120.1	expressed protein
LOC_Os04g39240.1	expressed protein
LOC_Os02g37160.1	expressed protein
LOC_Os04g39290.1	expressed protein
LOC_Os02g37280.1	metal ion binding protein, putative
LOC_Os04g39370.1	metal ion binding protein, putative
LOC_Os02g37420.1	ras-related protein Rab-2-A, putative, expressed
LOC_Os04g39440.1	ras-related protein Rab-2-B, putative, expressed
LOC_Os02g37590.1	glycerophosphoryl diester phosphodiesterase family protein, putative, expressed
LOC_Os04g39610.2	glycerophosphoryl diester phosphodiesterase family protein, putative, expressed
LOC_Os02g37850.1	expressed protein
LOC_Os04g39670.1	expressed protein
LOC_Os02g37862.1	60S ribosomal protein L6, putative, expressed
LOC_Os04g39700.1	60S ribosomal protein L6, putative, expressed
LOC_Os02g38040.1	protein binding protein, putative, expressed
LOC_Os04g40080.1	protein lap1, putative, expressed
LOC_Os02g38050.4	PB1 domain containing protein, expressed
LOC_Os04g40090.1	zinc finger, ZZ type family protein, expressed
LOC_Os02g38140.1	beta 1,4 N-acetylglucosaminyltransferase, putative, expressed
LOC_Os04g40150.1	acetylglucosaminyltransferase/ transferase, transferring glycosyl groups, putative, expressed
LOC_Os02g38200.1	isocitrate dehydrogenase subunit 1, mitochondrial precursor, putative, expressed
LOC_Os04g40310.2	isocitrate dehydrogenase subunit 1, mitochondrial precursor, putative, expressed
LOC_Os02g38220.1	eukaryotic translation initiation factor 4B, putative, expressed
LOC_Os04g40400.1	eukaryotic translation initiation factor 4B, putative, expressed
LOC_Os02g38230.1	component of high affinity nitrate transporter, putative, expressed
LOC_Os04g40410.1	component of high affinity nitrate transporter, putative, expressed
LOC_Os02g38260.1	hydrolase, hydrolyzing O-glycosyl compounds, putative, expressed
LOC_Os04g40510.1	hydrolase, hydrolyzing O-glycosyl compounds, putative, expressed
LOC_Os02g38410.1	BCL-2 binding anthanogene-1, putative, expressed
LOC_Os04g40680.1	expressed protein
LOC_Os02g38430.1	steroid nuclear receptor, ligand-binding, putative, expressed
LOC_Os04g40700.3	steroid nuclear receptor, ligand-binding, putative, expressed
LOC_Os02g38440.1	steroid dehydrogenase KIK-I, putative, expressed
LOC_Os04g40730.1	steroid dehydrogenase SPM2, putative, expressed
LOC_Os02g38690.1	protein phosphatase 2C containing protein
LOC_Os04g40850.1	26S proteasome non-ATPase regulatory subunit 6, putative, expressed
LOC_Os02g38900.1	nucleotide-binding protein 1, putative, expressed
LOC_Os04g40880.1	nucleotide-binding protein 1, putative, expressed
LOC_Os02g38920.2	glyceraldehyde-3-phosphate dehydrogenase, cytosolic 3, putative, expressed
LOC_Os04g40950.1	glyceraldehyde-3-phosphate dehydrogenase, cytosolic 3, putative, expressed
LOC_Os02g39010.1	PITSLRE serine/threonine-protein kinase CDC2L1, putative, expressed
LOC_Os04g41100.1	PITSLRE serine/threonine-protein kinase CDC2L1, putative, expressed
LOC_Os02g39090.1	protein kinase, putative, expressed
LOC_Os04g41160.1	protein kinase KIPK, putative, expressed
LOC_Os02g39140.2	DNA binding protein, putative, expressed
LOC_Os04g41229.2	DNA binding protein, putative, expressed
LOC_Os02g39330.1	endochitinase PR4 precursor, putative, expressed
LOC_Os04g41680.1	endochitinase A precursor, putative, expressed
LOC_Os02g39490.1	carbonyl reductase 3, putative, expressed
LOC_Os04g41870.1	expressed protein
LOC_Os02g39550.2	calcium-binding mitochondrial protein Anon-60Da, putative, expressed
LOC_Os04g41950.1	calcium-binding mitochondrial protein Anon-60Da, putative, expressed
LOC_Os02g39700.2	RNA-binding protein, putative, expressed
LOC_Os04g42010.1	RNA binding protein, putative, expressed
LOC_Os02g39710.1	CONSTANS-like protein CO5, putative, expressed
LOC_Os04g42020.1	CONSTANS-like protein, putative, expressed
LOC_Os02g39790.1	S-adenosylmethionine decarboxylase proenzyme, putative, expressed
LOC_Os04g42090.4	S-adenosylmethionine decarboxylase proenzyme, putative, expressed
LOC_Os02g39840.1	eukaryotic initiation factor iso-4F subunit p82-34, putative, expressed
LOC_Os04g42140.1	eukaryotic initiation factor iso-4F subunit p82-34, putative, expressed
LOC_Os02g39850.1	anthranilate N-benzoyltransferase protein 1, putative, expressed
LOC_Os04g42250.1	anthranilate N-benzoyltransferase protein 2, putative, expressed
LOC_Os02g39910.1	protein binding protein, putative, expressed
LOC_Os04g42310.1	K+ channel tetramerisation domain containing protein, expressed
LOC_Os02g39950.1	calcium binding atopy-related autoantigen 1, putative, expressed
LOC_Os04g42430.1	calcium binding atopy-related autoantigen 1, putative, expressed
LOC_Os02g39970.1	regulatory subunit, putative, expressed
LOC_Os04g42470.4	regulatory subunit, putative, expressed
LOC_Os02g40000.1	trafficking protein particle complex protein 2, putative, expressed
LOC_Os04g42500.1	trafficking protein particle complex protein 2, putative, expressed
LOC_Os02g40010.1	adenine phosphoribosyltransferase 2, putative, expressed
LOC_Os04g42520.1	adenine phosphoribosyltransferase 2, putative, expressed
LOC_Os02g40070.1	protein BABY BOOM 1, putative, expressed
LOC_Os04g42570.1	AP2 domain containing protein, expressed
LOC_Os02g40260.2	protein binding protein, putative, expressed
LOC_Os04g42620.1	protein binding protein, putative, expressed
LOC_Os02g40430.1	HEAT repeat family protein, expressed
LOC_Os04g42840.1	HEAT repeat family protein, expressed
LOC_Os02g40440.1	anther-specific proline-rich protein APG precursor, putative, expressed
LOC_Os04g42860.1	anther-specific proline-rich protein APG, putative, expressed
LOC_Os02g40500.1	OsGrx_C2.1 - glutaredoxin subgroup I, expressed
LOC_Os04g42930.1	OsGrx_C2.2 - glutaredoxin subgroup I, expressed
LOC_Os02g40530.1	MYB305, putative, expressed
LOC_Os04g42950.1	DNA binding protein, putative, expressed
LOC_Os02g40550.1	protein GPR107 precursor, putative, expressed
LOC_Os04g42960.1	protein GPR107 precursor, putative, expressed
LOC_Os02g40664.1	protein binding protein, putative, expressed
LOC_Os04g42980.1	protein binding protein, putative, expressed
LOC_Os02g40700.1	enzyme of the cupin superfamily, putative, expressed
LOC_Os04g43060.1	enzyme of the cupin superfamily, putative, expressed
LOC_Os02g40710.1	ammonium transporter 1, member 1 precursor, putative, expressed
LOC_Os04g43070.1	ammonium transporter 1, member 2, putative, expressed
LOC_Os02g40784.3	CER1, putative, expressed
LOC_Os04g43270.1	CER1-like protein, putative, expressed
LOC_Os02g40820.2	expressed protein
LOC_Os04g43310.1	expressed protein
LOC_Os02g40880.1	60 ribosomal protein L14, putative, expressed
LOC_Os04g43540.1	60 ribosomal protein L14, putative, expressed
LOC_Os02g41450.1	no apical meristem protein
LOC_Os04g43560.1	NAC domain-containing protein 21/22, putative, expressed
LOC_Os02g41460.1	expressed protein
LOC_Os04g43580.1	expressed protein
LOC_Os02g41510.1	myb-related protein Myb4, putative, expressed
LOC_Os04g43680.1	myb-related protein Myb4, putative, expressed
LOC_Os02g41520.1	glycosyl transferase family 8 protein, expressed
LOC_Os04g43700.1	glycosyl transferase family 8 protein, expressed
LOC_Os02g41580.1	calcium-dependent protein kinase 2, putative, expressed
LOC_Os04g43710.1	calcium-dependent protein kinase, putative, expressed
LOC_Os02g41590.1	adenosine kinase 2, putative, expressed
LOC_Os04g43750.1	adenosine kinase 2, putative, expressed
LOC_Os02g41630.3	phenylalanine ammonia-lyase, putative, expressed
LOC_Os04g43760.1	phenylalanine ammonia-lyase, putative, expressed
LOC_Os02g41650.2	phenylalanine ammonia-lyase, putative, expressed
LOC_Os04g43800.1	phenylalanine ammonia-lyase, putative, expressed
LOC_Os02g41770.1	carboxy-lyase, putative
LOC_Os04g43840.1	carboxy-lyase, putative, expressed
LOC_Os02g41800.1	auxin response factor 16, putative, expressed
LOC_Os04g43910.1	auxin response factor 16, putative, expressed
LOC_Os02g41840.1	expressed protein
LOC_Os04g43990.1	expressed protein
LOC_Os02g41860.2	aquaporin PIP2.2, putative, expressed
LOC_Os04g44060.1	aquaporin PIP2.3, putative, expressed
LOC_Os02g41910.1	F-box domain containing protein, expressed
LOC_Os04g44130.1	low-molecular-weight cysteine-rich protein LCR70 precursor, putative, expressed
LOC_Os02g41954.1	gibberellin 2-beta-dioxygenase 7, putative, expressed
LOC_Os04g44150.1	gibberellin 2-beta-dioxygenase 7, putative, expressed
LOC_Os02g41990.1	expressed protein
LOC_Os04g44180.1	conserved hypothetical protein
LOC_Os02g42020.3	expressed protein
LOC_Os04g44210.1	expressed protein
LOC_Os02g42280.1	UDP-glycosyltransferase/ transferase, transferring glycosyl groups, putative, expressed
LOC_Os04g44354.1	UDP-glucoronosyl and UDP-glucosyl transferase family protein, expressed
LOC_Os02g42290.2	ATP-dependent Clp protease proteolytic subunit, putative, expressed
LOC_Os04g44400.1	ATP-dependent Clp protease proteolytic subunit, mitochondrial precursor, putative, expressed
LOC_Os02g42380.1	TCP-domain protein, putative, expressed
LOC_Os04g44440.1	TCP-domain protein, putative, expressed
LOC_Os02g42430.1	FIP1, putative
LOC_Os04g44500.1	FIP1, putative, expressed
LOC_Os02g42440.1	FIP1, putative, expressed
LOC_Os04g44510.1	FIP1, putative, expressed
LOC_Os02g42560.1	expressed protein
LOC_Os04g44640.1	ulp1 protease family, C-terminal catalytic domain containing protein, expressed
LOC_Os02g42570.1	ferredoxin-thioredoxin reductase, variable chain, putative, expressed
LOC_Os04g44650.1	ferredoxin-thioredoxin reductase, variable chain, putative, expressed
LOC_Os02g42590.1	signal transducer, putative, expressed
LOC_Os04g44700.1	signal transducer, putative, expressed
LOC_Os02g42600.1	CPL1, putative, expressed
LOC_Os04g44710.2	CPL1, putative, expressed
LOC_Os02g42650.1	beta-expansin 3 precursor, putative, expressed
LOC_Os04g44780.1	rare lipoprotein A like double-psi beta-barrel containing protein, expressed
LOC_Os02g42700.1	thioredoxin M-type, chloroplast precursor, putative, expressed
LOC_Os04g44830.1	thioredoxin M-type 2, chloroplast precursor, putative, expressed
LOC_Os02g42710.1	elicitor-responsive protein 3, putative, expressed
LOC_Os04g44870.1	elicitor-responsive protein 3, putative, expressed
LOC_Os02g42780.1	lectin receptor-type protein kinase, putative, expressed
LOC_Os04g44900.1	lectin-like receptor kinase 7, putative, expressed
LOC_Os02g42820.1	pollen-specific protein SF3, putative, expressed
LOC_Os04g45010.1	pollen-specific protein SF3, putative, expressed
LOC_Os02g42850.1	transcription factor LAF1, putative, expressed
LOC_Os04g45020.1	transcription factor LAF1, putative, expressed
LOC_Os02g42860.1	ATP-dependent RNA helicase dhh1, putative, expressed
LOC_Os04g45040.3	ATP-dependent RNA helicase dhh1, putative, expressed
LOC_Os02g42870.1	P-type R2R3 Myb protein, putative, expressed
LOC_Os04g45060.1	MYB14, putative
LOC_Os02g42880.1	remorin, putative, expressed
LOC_Os04g45070.2	remorin, putative, expressed
LOC_Os02g42890.1	cytochrome b561, putative, expressed
LOC_Os04g45090.1	cytochrome b561, putative, expressed
LOC_Os02g42920.1	lipopolysaccharide-modifying protein, putative, expressed
LOC_Os04g45160.1	lipopolysaccharide-modifying protein, putative, expressed
LOC_Os02g42950.2	yabby15 protein, putative, expressed
LOC_Os04g45330.1	yabby14 protein, putative, expressed
LOC_Os02g42990.1	OsSAUR11 - Auxin-responsive SAUR gene family member, expressed
LOC_Os04g45370.1	expressed protein
LOC_Os02g43000.1	secretory protein-like, putative, expressed
LOC_Os04g45460.1	secretory protein-like, putative, expressed
LOC_Os02g43010.1	vacuolar processing enzyme, beta-isozyme precursor, putative, expressed
LOC_Os04g45470.1	vacuolar processing enzyme, beta-isozyme precursor, putative, expressed
LOC_Os02g43020.1	heat shock protein STI, putative, expressed
LOC_Os04g45480.1	heat shock protein STI, putative, expressed
LOC_Os02g43030.1	conserved mebrane associated protein, DUF125, putative, expressed
LOC_Os04g45520.1	integral membrane protein, expressed
LOC_Os02g43040.1	expressed protein
LOC_Os04g45570.1	expressed protein
LOC_Os02g43050.1	kinesin heavy chain, putative, expressed
LOC_Os04g45580.1	kinesin heavy chain, putative, expressed
LOC_Os02g43150.1	GATA zinc finger family protein, expressed
LOC_Os04g45650.2	expressed protein
LOC_Os02g43170.1	salt tolerance-like protein, putative, expressed
LOC_Os04g45690.1	salt tolerance-like protein, putative, expressed
LOC_Os02g43194.1	fatty aldehyde dehydrogenase, putative, expressed
LOC_Os04g45720.1	aldehyde dehydrogenase 3B1, putative, expressed
LOC_Os02g43290.1	protein kinase APK1A, chloroplast precursor, putative, expressed
LOC_Os04g45730.1	leucine-rich repeat receptor protein kinase EXS precursor, putative, expressed
LOC_Os02g43300.1	expressed protein
LOC_Os04g45750.1	expressed protein
LOC_Os02g43330.1	homeobox-leucine zipper protein ATHB-6, putative, expressed
LOC_Os04g45810.1	homeodomain-leucine zipper transcription factor TaHDZipI-1, putative, expressed
LOC_Os02g43430.1	protein kinase APK1B, chloroplast precursor, putative, expressed
LOC_Os04g45920.1	protein kinase APK1B, chloroplast precursor, putative, expressed
LOC_Os02g43470.1	glutamate dehydrogenase A, putative, expressed
LOC_Os04g45970.1	glutamate dehydrogenase 2, putative, expressed
LOC_Os02g43550.1	nuc-1 negative regulatory protein preg, putative, expressed
LOC_Os04g46000.1	nuc-1 negative regulatory protein preg, putative, expressed
LOC_Os02g43560.1	OsWRKY34 - Superfamily of rice TFs having WRKY and zinc finger domains, expressed
LOC_Os04g46060.1	OsWRKY36 - Superfamily of rice TFs having WRKY and zinc finger domains, expressed
LOC_Os02g43590.1	ELMO domain-containing protein 2, putative, expressed
LOC_Os04g46079.1	ELMO domain-containing protein 2, putative, expressed
LOC_Os02g43670.1	transferase family protein, expressed
LOC_Os04g46140.1	transferase, putative, expressed
LOC_Os02g43740.1	protein kinase G11A, putative, expressed
LOC_Os04g46180.1	protein kinase G11A, putative, expressed
LOC_Os02g43760.1	ubiquitin carboxyl-terminal hydrolase isozyme L3, putative, expressed
LOC_Os04g46190.1	ubiquitin carboxyl-terminal hydrolase isozyme L3, putative, expressed
LOC_Os02g43790.1	ethylene responsive protein, putative, expressed
LOC_Os04g46220.1	ethylene-responsive transcription factor 2, putative, expressed
LOC_Os02g43820.1	AP2 domain containing protein, expressed
LOC_Os04g46250.1	AP2 domain containing protein, expressed
LOC_Os02g43840.1	EREBP-4 like protein, putative, expressed
LOC_Os04g46290.1	EREBP-4 like protein, putative, expressed
LOC_Os02g43870.1	protein Kinase-like protein TMKL1 precursor, putative, expressed
LOC_Os04g46320.1	protein Kinase-like protein TMKL1 precursor, putative, expressed
LOC_Os02g43900.1	expressed protein
LOC_Os04g46330.1	expressed protein
LOC_Os02g43930.2	dnaJ protein homolog 2, putative, expressed
LOC_Os04g46390.2	dnaJ protein, putative, expressed
LOC_Os02g43940.1	transcriptional factor TINY, putative, expressed
LOC_Os04g46400.1	dehydration-responsive element-binding protein 1B, putative, expressed
LOC_Os02g43970.1	dehydration-responsive element-binding protein 1A, putative, expressed
LOC_Os04g46440.1	dehydration-responsive element-binding protein 1C, putative, expressed
LOC_Os02g44000.1	acetylglutamate kinase, putative, expressed
LOC_Os04g46460.1	acetylglutamate kinase, putative, expressed
LOC_Os02g44010.1	expressed protein
LOC_Os04g46480.2	expressed protein
LOC_Os02g44090.1	expressed protein
LOC_Os04g46600.1	expressed protein
LOC_Os02g44106.1	beta-expansin 4 precursor, putative
LOC_Os04g46630.1	beta-expansin 2 precursor, putative, expressed
LOC_Os02g44108.1	beta-expansin 4 precursor, putative, expressed
LOC_Os04g46650.1	beta-expansin 2 precursor, putative, expressed
LOC_Os02g44120.1	zinc finger, C2H2 type family protein, expressed
LOC_Os04g46670.1	cys2/His2 zinc-finger transcription factor, putative, expressed
LOC_Os02g44130.1	cys2/His2 zinc-finger transcription factor, putative, expressed
LOC_Os04g46680.1	cys2/His2 zinc-finger transcription factor, putative, expressed
LOC_Os02g44230.3	expressed protein
LOC_Os04g46760.1	conserved hypothetical protein
LOC_Os02g44310.1	cortical cell-delineating protein precursor, putative, expressed
LOC_Os04g46810.1	cortical cell-delineating protein precursor, putative, expressed
LOC_Os02g44320.1	cortical cell-delineating protein precursor, putative, expressed
LOC_Os04g46830.1	cortical cell-delineating protein precursor, putative, expressed
LOC_Os02g44360.1	SCARECROW gene regulator, putative, expressed
LOC_Os04g46860.1	scarecrow-like 6, putative, expressed
LOC_Os02g44380.1	beige/BEACH domain containing protein, expressed
LOC_Os04g46900.2
LOC_Os02g44470.1	actin-depolymerizing factor, putative, expressed
LOC_Os04g46910.1	actin-depolymerizing factor, putative, expressed
LOC_Os02g44500.1	phospholipid hydroperoxide glutathione peroxidase, putative, expressed
LOC_Os04g46960.1	phospholipid hydroperoxide glutathione peroxidase, putative, expressed
LOC_Os02g44590.1	subtilisin-like protease precursor, putative, expressed
LOC_Os04g47150.1	subtilisin-like protease precursor, putative, expressed
LOC_Os02g44630.3	aquaporin PIP1.1, putative, expressed
LOC_Os04g47220.1	aquaporin PIP1.2, putative, expressed
LOC_Os02g44642.1	YDA, putative, expressed
LOC_Os04g47240.2	YDA, putative, expressed
LOC_Os02g44654.1	cytochrome P450 86A2, putative, expressed
LOC_Os04g47250.1	cytochrome P450 86A2, putative, expressed
LOC_Os02g44770.2	mechanosensitive ion channel family protein, expressed
LOC_Os04g47320.1	mechanosensitive ion channel family protein, expressed
LOC_Os02g44820.2	cellular retinaldehyde-binding/triple function, C-terminal, putative, expressed
LOC_Os04g47330.1	cellular retinaldehyde-binding/triple function, C-terminal, putative, expressed
LOC_Os02g44880.1	expressed protein
LOC_Os04g47450.1	expressed protein
LOC_Os02g44900.1	expressed protein
LOC_Os04g47480.1	conserved hypothetical protein
LOC_Os02g44910.1	transmembrane protein 34, putative, expressed
LOC_Os04g47530.1	transmembrane protein 34, putative, expressed
LOC_Os02g44920.1	protein kinase APK1B, chloroplast precursor, putative
LOC_Os04g47620.1	protein kinase APK1B, chloroplast precursor, putative, expressed
LOC_Os02g45054.3	INDETERMINATE-related protein 9, putative, expressed
LOC_Os04g47860.5	translation initiation factor IF-2, putative, expressed
LOC_Os02g45070.1	PINHEAD protein, putative, expressed
LOC_Os04g47870.1	PINHEAD protein, putative, expressed
LOC_Os02g45080.1	myb-like DNA-binding domain, SHAQKYF class family protein
LOC_Os04g47890.1	myb-like DNA-binding domain, SHAQKYF class family protein, expressed
LOC_Os02g45160.1	ALMT1, putative, expressed
LOC_Os04g47930.1	ALMT1, putative, expressed
LOC_Os02g45180.1	ORM1-like protein 2, putative, expressed
LOC_Os04g47970.1	ORM1-like protein 1, putative, expressed
LOC_Os02g45200.4	expressed protein
LOC_Os04g47990.2	dof zinc finger protein, putative, expressed
LOC_Os02g45240.1	protein binding protein, putative, expressed
LOC_Os04g48050.1	protein binding protein, putative, expressed
LOC_Os02g45250.1	homeobox protein FWA, putative, expressed
LOC_Os04g48070.2	homeobox protein OCL1, putative, expressed
LOC_Os02g45280.1	cytochrome P450 87A3, putative, expressed
LOC_Os04g48170.1	cytochrome P450 87A3, putative, expressed
LOC_Os02g45310.2	ankyrin protein kinase-like, putative, expressed
LOC_Os04g48230.2	ankyrin protein kinase-like, putative, expressed
LOC_Os02g45320.1	ATPP2-A13, putative, expressed
LOC_Os04g48270.1	ATPP2-A13, putative, expressed
LOC_Os02g45380.1	antiporter/ drug transporter/ transporter, putative, expressed
LOC_Os04g48290.1	antiporter/ drug transporter/ transporter, putative, expressed
LOC_Os02g45390.1	RING-H2 finger protein ATL2M, putative
LOC_Os04g48310.1	RING-H2 finger protein ATL2M, putative, expressed
LOC_Os02g45420.1	ap2/EREBP transcription factor, putative, expressed
LOC_Os04g48330.1	ap2/EREBP transcription factor, putative
LOC_Os02g45450.1	dehydration-responsive element-binding protein 1A, putative, expressed
LOC_Os04g48350.1	dehydration-responsive element-binding protein 1D, putative, expressed
LOC_Os02g45520.2	beta-lactamase, class A, putative, expressed
LOC_Os04g48390.1	beta-lactamase, class A, putative, expressed
LOC_Os02g45530.1	protein HOTHEAD precursor, putative, expressed
LOC_Os04g48400.1	protein HOTHEAD precursor, putative, expressed
LOC_Os02g45570.1	growth-regulating factor, putative, expressed
LOC_Os04g48510.1	transcription activator, putative, expressed
LOC_Os02g45700.1	transferase, transferring glycosyl groups, putative, expressed
LOC_Os04g48950.1	transferase, transferring glycosyl groups, putative, expressed
LOC_Os02g45710.1	RING zinc finger protein-like, putative, expressed
LOC_Os04g49000.1	RING zinc finger protein-like, putative, expressed
LOC_Os02g45760.1	chitin-inducible gibberellin-responsive protein 2, putative, expressed
LOC_Os04g49110.1	chitin-inducible gibberellin-responsive protein 2, putative, expressed
LOC_Os02g45770.1	MADS-box transcription factor 6, putative, expressed
LOC_Os04g49150.1	MADS-box transcription factor 17, putative, expressed
LOC_Os02g45780.1	protein binding protein, putative, expressed
LOC_Os04g49160.1	RING-H2 finger protein ATL2L, putative, expressed
LOC_Os02g45850.1	B3 DNA binding domain containing protein, expressed
LOC_Os04g49230.1	RAV transcription factor, putative, expressed
LOC_Os02g45930.1	expressed protein
LOC_Os04g49370.1	expressed protein
LOC_Os02g45940.1	histone H4, putative, expressed
LOC_Os04g49420.1	histone H4, putative, expressed
LOC_Os02g45980.1	ZR1 protein, putative, expressed
LOC_Os04g49430.1	ZR1 protein, putative
LOC_Os02g46030.1	expressed protein
LOC_Os04g49450.2	expressed protein
LOC_Os02g46080.1	catalytic/ protein phosphatase type 2C, putative, expressed
LOC_Os04g49490.1	catalytic/ protein phosphatase type 2C, putative, expressed
LOC_Os02g46090.1	calcium-dependent protein kinase, isoform AK1, putative, expressed
LOC_Os04g49510.3	calcium-dependent protein kinase, isoform AK1, putative, expressed
LOC_Os02g46100.1	RING-H2 finger protein ATL1R, putative, expressed
LOC_Os04g49550.1	RING-H2 finger protein ATL2A, putative, expressed
LOC_Os02g46120.2	regulatory protein, putative, expressed
LOC_Os04g49590.1	regulatory protein, putative, expressed
LOC_Os02g46180.1	expressed protein
LOC_Os04g49650.1	expressed protein
LOC_Os02g46340.1	RING-H2 finger protein ATL3J, putative, expressed
LOC_Os04g49700.1	RING-H2 finger protein ATL3J, putative, expressed
LOC_Os02g46500.1	ubiquitin-protein ligase, putative, expressed
LOC_Os04g49970.1	U box, putative, expressed
LOC_Os02g46560.1	helix-loop-helix DNA-binding domain containing protein, expressed
LOC_Os04g50090.1	DNA binding protein, putative
LOC_Os02g46600.1	RING-H2 finger protein ATL5G, putative, expressed
LOC_Os04g50100.1	RING-H2 finger protein ATL5G, putative, expressed
LOC_Os02g46610.1	expressed protein
LOC_Os04g50120.1	expressed protein
LOC_Os02g46620.1	expressed protein
LOC_Os04g50176.1	expressed protein
LOC_Os02g46660.1	gtk16 protein, putative, expressed
LOC_Os04g50216.1	gtk16 protein, putative, expressed
LOC_Os02g46780.1	myb-related protein Zm1, putative, expressed
LOC_Os04g50770.1	myb-related protein Zm1, putative, expressed
LOC_Os02g47060.1	OsWRKY66 - Superfamily of rice TFs having WRKY and zinc finger domains, expressed
LOC_Os04g50920.1	WRKY DNA binding domain containing protein, expressed
LOC_Os02g47090.1	peptide transporter PTR2, putative, expressed
LOC_Os04g50950.1	peptide transporter PTR2, putative, expressed
LOC_Os02g47130.1	expressed protein
LOC_Os04g50960.1	expressed protein
LOC_Os02g47140.1	60S ribosomal protein L12, putative, expressed
LOC_Os04g50990.1	60S ribosomal protein L12, putative, expressed
LOC_Os02g47170.1	expressed protein
LOC_Os04g51060.1	expressed protein
LOC_Os02g47180.1	cell division cycle protein 20, putative, expressed
LOC_Os04g51110.2	cell division cycle protein 20, putative, expressed
LOC_Os02g47230.1	expressed protein
LOC_Os04g51172.1	major intrinsic protein, putative, expressed
LOC_Os02g47280.2	growth-regulating factor, putative, expressed
LOC_Os04g51190.1	growth-regulating factor, putative, expressed
LOC_Os02g47320.1	vacuolar ATPase G subunit family protein, expressed
LOC_Os04g51270.1	vacuolar ATP synthase subunit G, putative, expressed
LOC_Os02g47410.1	ATP binding protein, putative, expressed
LOC_Os04g51370.1	ATP binding protein, putative, expressed
LOC_Os02g04510.1	UOS1, putative
LOC_Os06g49120.2	nmrA-like family protein, expressed
LOC_Os02g04540.1	vegetative cell wall protein gp1 precursor, putative, expressed
LOC_Os06g49100.1	LRX2, putative, expressed
LOC_Os02g04640.1	transfactor-like protein, putative, expressed
LOC_Os06g49040.1	transfactor-like protein, putative, expressed
LOC_Os02g04650.1	expressed protein
LOC_Os06g49030.1	expressed protein
LOC_Os02g04680.2	squamosa promoter-binding-like protein 10, putative, expressed
LOC_Os06g49010.3	squamosa promoter-binding-like protein 11, putative, expressed
LOC_Os02g04810.1	auxin response factor 2, putative, expressed
LOC_Os06g48950.1	auxin response factor 19, putative, expressed
LOC_Os02g04840.1	ARA1, putative, expressed
LOC_Os06g48940.1	ARA1, putative, expressed
LOC_Os02g05050.1	OsSAUR4 - Auxin-responsive SAUR gene family member
LOC_Os06g48860.1	OsSAUR28 - Auxin-responsive SAUR gene family member, expressed
LOC_Os02g05060.1	OsSAUR5 - Auxin-responsive SAUR gene family member, expressed
LOC_Os06g48850.1	OsSAUR27 - Auxin-responsive SAUR gene family member
LOC_Os02g05330.1	eukaryotic initiation factor 4A, putative, expressed
LOC_Os06g48750.1	eukaryotic initiation factor 4A, putative, expressed
LOC_Os02g05340.1	26S proteasome regulatory subunit rpn1, putative, expressed
LOC_Os06g48640.1	26S proteasome non-ATPase regulatory subunit 2, putative, expressed
LOC_Os02g05480.2	OsMPK14 - putative MAPK based on amino acid sequence homology, expressed
LOC_Os06g48590.1	OsMPK7 - putative MAPK based on amino acid sequence homology, expressed
LOC_Os02g05610.1	expressed protein
LOC_Os06g48530.1	expressed protein
LOC_Os02g05620.1	protein binding protein, putative, expressed
LOC_Os06g48330.1	protein binding protein, putative, expressed
LOC_Os02g05630.2	protein phosphatase 2C isoform epsilon, putative, expressed
LOC_Os06g48300.1	protein phosphatase 2C isoform epsilon, putative, expressed
LOC_Os02g05660.1	ATP-dependent RNA helicase DDX41, putative, expressed
LOC_Os06g48210.1	ATP-dependent RNA helicase DDX41, putative, expressed
LOC_Os02g05900.1	ternary complex factor MIP1, putative, expressed
LOC_Os06g47770.1	expressed protein
LOC_Os02g05910.1	phytosulfokine receptor precursor, putative, expressed
LOC_Os06g47650.1	phytosulfokine receptor precursor, putative, expressed
LOC_Os02g06330.1	ethylene-responsive transcription factor 3, putative, expressed
LOC_Os06g47590.1	ethylene-responsive transcription factor 3, putative, expressed
LOC_Os02g06340.1	EH-domain-containing protein 1, putative, expressed
LOC_Os06g47330.1	EH-domain-containing protein 1, putative, expressed
LOC_Os02g06350.1	hypothetical protein
LOC_Os06g47320.1	T-complex protein 1 subunit eta, putative, expressed
LOC_Os02g06380.1	plant-specific domain TIGR01627 family protein, expressed
LOC_Os06g47310.1	plant-specific domain TIGR01627 family protein, expressed
LOC_Os02g06400.1	auxin-independent growth promoter-like protein, putative, expressed
LOC_Os06g47290.1	growth regulator like protein, putative, expressed
LOC_Os02g06430.1	expressed protein
LOC_Os06g47250.1	expressed protein
LOC_Os02g06560.1	wound induced protein, putative, expressed
LOC_Os06g46970.1	expressed protein
LOC_Os02g06630.1	peroxidase 39 precursor, putative, expressed
LOC_Os06g46799.1	peroxidase 39 precursor, putative, expressed
LOC_Os02g06640.1	polyubiquitin containing 7 ubiquitin monomers, putative, expressed
LOC_Os06g46770.1	polyubiquitin containing 7 ubiquitin monomers, putative, expressed
LOC_Os02g06660.1	desiccation-associated protein, putative
LOC_Os06g46754.2	RIC10, putative, expressed
LOC_Os02g06670.1	early nodulin 20 precursor, putative, expressed
LOC_Os06g46740.1	early nodulin 20 precursor, putative, expressed
LOC_Os02g06910.1	auxin response factor 6, putative, expressed
LOC_Os06g46410.1	auxin response factor 6, putative, expressed
LOC_Os02g06920.1	protein binding protein, putative, expressed
LOC_Os06g46366.1	protein binding protein, putative, expressed
LOC_Os02g06930.2	serine/threonine-protein kinase receptor precursor, putative, expressed
LOC_Os06g46330.2	serine/threonine-protein kinase receptor precursor, putative, expressed
LOC_Os02g06950.1	salicylic acid-induced protein 19, putative
LOC_Os06g46270.1	NAC domain-containing protein 21/22, putative, expressed
LOC_Os02g06960.1	expressed protein
LOC_Os06g46250.1	expressed protein
LOC_Os02g07030.1	expressed protein
LOC_Os06g46030.1	expressed protein
LOC_Os02g07060.1	tubulin beta-5 chain, putative, expressed
LOC_Os06g46000.2	tubulin beta-3 chain, putative, expressed
LOC_Os02g07110.1	OsSAUR6 - Auxin-responsive SAUR gene family member, expressed
LOC_Os06g45950.1	OsSAUR25 - Auxin-responsive SAUR gene family member, expressed
LOC_Os02g07210.2	cysteine-type peptidase, putative, expressed
LOC_Os06g45850.1	cysteine-type peptidase, putative, expressed
LOC_Os02g07260.2	phosphoglycerate kinase, cytosolic, putative, expressed
LOC_Os06g45710.1	phosphoglycerate kinase, cytosolic, putative, expressed
LOC_Os02g07450.2	nuclear transcription factor Y subunit C-2, putative, expressed
LOC_Os06g45640.1	nuclear transcription factor Y subunit C-4, putative, expressed
LOC_Os02g07460.1	expressed protein
LOC_Os06g45610.1	expressed protein
LOC_Os02g07490.1	glyceraldehyde-3-phosphate dehydrogenase, cytosolic, putative, expressed
LOC_Os06g45590.1	glyceraldehyde-3-phosphate dehydrogenase, cytosolic, putative, expressed
LOC_Os02g07730.1	catalytic/ hydrolase/ phosphoglycolate phosphatase, putative, expressed
LOC_Os06g45440.1	rhythmically expressed gene 2 protein, putative, expressed
LOC_Os02g07750.1	cell division control protein 50, putative, expressed
LOC_Os06g45430.1	cell division control protein 50, putative, expressed
LOC_Os02g07770.1	APL, putative
LOC_Os06g45410.1	myb family transcription factor-related protein, putative, expressed
LOC_Os02g07780.2	squamosa promoter-binding-like protein 10, putative, expressed
LOC_Os06g45310.1	squamosa promoter-binding-like protein 11, putative, expressed
LOC_Os02g07790.1	serine/threonine-protein kinase CTR1, putative, expressed
LOC_Os06g45300.1	serine/threonine protein kinase, putative, expressed
LOC_Os02g07810.1	ATP binding protein, putative, expressed
LOC_Os06g45240.1	ATP binding protein, putative, expressed
LOC_Os02g07840.1	regulatory protein opaque-2, putative, expressed
LOC_Os06g45140.2	light-inducible protein CPRF-2, putative, expressed
LOC_Os02g07870.1	vacuolar ATP synthase catalytic subunit A, putative, expressed
LOC_Os06g45120.1	vacuolar ATP synthase catalytic subunit A, putative, expressed
LOC_Os02g07880.1	expressed protein
LOC_Os06g45110.1	expressed protein
LOC_Os02g07900.1	ANTH domain containing protein, expressed
LOC_Os06g45050.1	clathrin assembly protein, putative, expressed
LOC_Os02g07930.1	B-box zinc finger family protein, expressed
LOC_Os06g45040.1	B-box zinc finger family protein
LOC_Os02g07960.4	ATP binding protein, putative, expressed
LOC_Os06g45020.1	LRR receptor-like protein kinase, putative, expressed
LOC_Os02g08100.1	4-coumarate--CoA ligase 1, putative, expressed
LOC_Os06g44620.2	4-coumarate--CoA ligase 1, putative, expressed
LOC_Os02g08150.1	CONSTANS-like protein CO7, putative, expressed
LOC_Os06g44450.1	CONSTANS-like protein CO6, putative, expressed
LOC_Os02g08170.1	GDU1, putative
LOC_Os06g44420.1	GDU1, putative, expressed
LOC_Os02g08230.1	gl1 protein, putative, expressed
LOC_Os06g44300.1	gl1 protein, putative, expressed
LOC_Os02g08320.1	ADIPOR-like receptor CG5315, putative, expressed
LOC_Os06g44250.1	haemolysin-III related family protein, expressed
LOC_Os02g08330.1	expressed protein
LOC_Os06g44240.1	gp165, putative
LOC_Os02g08400.1	HLS1, putative, expressed
LOC_Os06g44100.1	acetyltransferase, GNAT family protein, expressed
LOC_Os02g08440.3	OsWRKY71 - Superfamily of rice TFs having WRKY and zinc finger domains, expressed
LOC_Os06g44010.1	OsWRKY28 - Superfamily of rice TFs having WRKY and zinc finger domains, expressed
LOC_Os02g08540.1	expressed protein
LOC_Os06g43870.1	expressed protein
LOC_Os02g08544.3	homeobox protein knotted-1-like 3, putative, expressed
LOC_Os06g43860.2	homeobox protein knotted-1-like 3, putative, expressed
LOC_Os02g09080.1	expressed protein
LOC_Os06g43780.1	expressed protein
LOC_Os02g09100.1	isoleucine-tRNA ligase-like protein, putative, expressed
LOC_Os06g43760.1	ATP binding protein, putative, expressed
LOC_Os02g09130.1	palmitoyltransferase TIP1, putative, expressed
LOC_Os06g43680.1	palmitoyltransferase TIP1, putative, expressed
LOC_Os02g09150.1	pyrophosphate-energized vacuolar membrane proton pump, putative, expressed
LOC_Os06g43660.1	pyrophosphate-energized vacuolar membrane proton pump, putative, expressed
LOC_Os02g09170.1	sucrose-phosphate synthase 1, putative, expressed
LOC_Os06g43630.1	sucrose-phosphate synthase 1, putative, expressed
LOC_Os02g09180.1	CUE domain containing protein, expressed
LOC_Os06g43550.1	CUE domain containing protein, expressed
LOC_Os02g09190.1	cytochrome P450 71D10, putative, expressed
LOC_Os06g43510.2	cytochrome P450 71D6, putative, expressed
LOC_Os02g09320.1	cytochrome P450 71D10, putative
LOC_Os06g43420.1	cytochrome P450 71D11, putative, expressed
LOC_Os02g09420.1	cyclase, putative, expressed
LOC_Os06g43180.1	cyclase, putative, expressed
LOC_Os02g09430.1	exostosin-like, putative, expressed
LOC_Os06g43160.1	EXO, putative, expressed
LOC_Os02g09460.1	expressed protein
LOC_Os06g43140.1	expressed protein
LOC_Os02g09470.1	expressed protein
LOC_Os06g43130.1	ABC-type sugar transport system, permease component, putative, expressed
LOC_Os02g09480.1	MYB transcription factor TaMYB1, putative, expressed
LOC_Os06g43090.1	MYB transcription factor TaMYB1, putative, expressed
LOC_Os02g09620.1	anther-specific proline-rich protein APG, putative, expressed
LOC_Os06g43044.1	anther-specific proline-rich protein APG, putative, expressed
LOC_Os02g09630.1	nitrate-induced NOI protein, expressed
LOC_Os06g43000.1	hypothetical protein
LOC_Os02g09740.1	receptor protein kinase TMK1 precursor, putative, expressed
LOC_Os06g42800.1	ATP binding protein, putative, expressed
LOC_Os02g09770.1	esterase/lipase/thioesterase, putative, expressed
LOC_Os06g42730.1	esterase/lipase/thioesterase, putative, expressed
LOC_Os02g09810.1	amino acid transporter-like protein, putative, expressed
LOC_Os06g42720.1	amino acid transporter-like protein, putative, expressed
LOC_Os02g10040.1	guanine nucleotide-exchange protein-like, putative, expressed
LOC_Os06g41780.1	guanyl-nucleotide exchange factor, putative, expressed
LOC_Os02g10080.1	zinc finger C-x8-C-x5-C-x3-H type family protein, expressed
LOC_Os06g41390.2	protein N-terminal asparagine amidohydrolase, putative, expressed
LOC_Os02g10090.1	expressed protein
LOC_Os06g41380.1	expressed protein
LOC_Os02g10130.1	expressed protein
LOC_Os06g41110.1	expressed protein
LOC_Os02g10140.1	TGACG-sequence-specific DNA-binding protein TGA-2.1, putative
LOC_Os06g41100.1	TGA10 transcription factor, putative, expressed
LOC_Os02g10190.1	secreted protein, putative, expressed
LOC_Os06g41020.1	expressed protein
LOC_Os02g10200.1	zinc finger A20 and AN1 domains-containing protein, putative, expressed
LOC_Os06g41010.2	zinc finger A20 and AN1 domains-containing protein, putative, expressed
LOC_Os02g10240.1	insect intestinal mucin IIM22, putative, expressed
LOC_Os06g40960.1	zinc finger protein, putative, expressed
LOC_Os02g10350.1	MLO-like protein 2, putative, expressed
LOC_Os06g40790.1	mlo family protein
LOC_Os02g10360.1	protein MONOCULM 1, putative
LOC_Os06g40780.1	protein MONOCULM 1, putative, expressed
LOC_Os02g10440.1	expressed protein
LOC_Os06g40730.1	expressed protein
LOC_Os02g10470.1	calcium ion binding protein, putative, expressed
LOC_Os06g40720.1	calcium ion binding protein, putative, expressed
LOC_Os02g10520.1	subtilisin-like protease precursor, putative, expressed
LOC_Os06g40700.1	subtilisin-like protease precursor, putative, expressed
LOC_Os02g10630.1	C2 domain containing protein, expressed
LOC_Os06g40570.1	C2 domain containing protein, expressed
LOC_Os02g10640.1	26S protease regulatory subunit S10B, putative, expressed
LOC_Os06g40560.1	26S protease regulatory subunit S10B, putative, expressed
LOC_Os02g10650.1	SEC14-like protein 1, putative, expressed
LOC_Os06g40510.1	SEC14-like protein 1, putative, expressed
LOC_Os02g10690.1	seed specific protein Bn15D14A, putative, expressed
LOC_Os06g40450.3	WDL1, putative, expressed
LOC_Os02g10700.1	EIN3-binding F-box protein 2, putative, expressed
LOC_Os06g40360.1	EIN3-binding F-box protein 1, putative, expressed
LOC_Os02g10730.1	expressed protein
LOC_Os06g40210.1	expressed protein
LOC_Os02g10740.1	calcium-binding mitochondrial carrier F55A11.4, putative, expressed
LOC_Os06g40200.1	calcium-binding mitochondrial carrier F55A11.4, putative, expressed
LOC_Os02g10760.1	ethylene responsive element, putative, expressed
LOC_Os06g40150.1	ethylene responsive element, putative, expressed
LOC_Os02g10780.1	IDS4-like protein, putative, expressed
LOC_Os06g40120.1	IDS4-like protein, putative, expressed
LOC_Os02g10800.1	protein brittle-1, chloroplast precursor, putative, expressed
LOC_Os06g40050.1	protein brittle-1, chloroplast precursor, putative, expressed
LOC_Os02g10810.1	expressed protein
LOC_Os06g40040.1	expressed protein
LOC_Os02g10860.1	transcription factor HY5, putative, expressed
LOC_Os06g39960.1	transcription factor HY5, putative, expressed
LOC_Os02g11000.2	RNA binding protein, putative, expressed
LOC_Os06g39900.2	RNA binding protein, putative, expressed
LOC_Os02g11020.1	cytochrome P450 72A1, putative, expressed
LOC_Os06g39880.1	cytochrome P450 72A1, putative, expressed
LOC_Os02g11050.1	26S protease regulatory subunit 8, putative, expressed
LOC_Os06g39870.1	26S protease regulatory subunit 8, putative, expressed
LOC_Os02g11060.1	serine-threonine kinase receptor-associated protein, putative, expressed
LOC_Os06g39760.1	serine-threonine kinase receptor-associated protein, putative, expressed
LOC_Os02g11070.1	fatty acid elongase, putative, expressed
LOC_Os06g39750.2	fatty acid elongase, putative, expressed
LOC_Os02g11780.1	transcription factor S-II, central domain containing protein, expressed
LOC_Os06g39480.1	expressed protein
LOC_Os02g11790.1	protein kinase Kelch repeat:Kelch, putative, expressed
LOC_Os06g39370.1	protein kinase Kelch repeat:Kelch, putative, expressed
LOC_Os02g11890.1	syntaxin 124, putative
LOC_Os06g39050.1	syntaxin 125, putative, expressed
LOC_Os02g11980.1	serine/threonine-protein kinase BRI1-like 2 precursor, putative, expressed
LOC_Os06g38730.1	receptor-like protein kinase 5 precursor, putative, expressed
LOC_Os02g12300.1	pectate lyase precursor, putative, expressed
LOC_Os06g38510.1	pectate lyase precursor, putative, expressed
LOC_Os02g12380.2	histone deacetylase, putative, expressed
LOC_Os06g38470.3	histone deacetylase, putative, expressed
LOC_Os02g12580.1	OsPP2Ac-3 - Phosphatase 2A isoform 3 belonging to family 1, expressed
LOC_Os06g37660.1	OsPP2Ac-1 - Phosphatase 2A isoform 1 belonging to family 1, expressed
LOC_Os02g12670.1	ATP binding protein, putative, expressed
LOC_Os06g37620.1	ATP binding protein, putative, expressed
LOC_Os02g12730.1	beta-galactosidase precursor, putative, expressed
LOC_Os06g37560.1	beta-galactosidase precursor, putative, expressed
LOC_Os02g12750.1	senescence-associated protein 5, putative, expressed
LOC_Os06g37510.1	senescence-associated protein 5, putative, expressed
LOC_Os02g12770.1	cytokinin dehydrogenase 1 precursor, putative, expressed
LOC_Os06g37500.1	cytokinin dehydrogenase 1 precursor, putative
LOC_Os02g12790.1	GATA transcription factor 20, putative, expressed
LOC_Os06g37450.1	GATA zinc finger family protein, expressed
LOC_Os02g12800.1	elongation factor 1-gamma 1, putative, expressed
LOC_Os06g37440.1	elongation factor 1-gamma 3, putative, expressed
LOC_Os02g13110.1	serine/threonine protein phosphatase 2A 55 kDa regulatory subunit Bbeta isoform, putative, expressed
LOC_Os06g36770.3	serine/threonine protein phosphatase 2A 55 kDa regulatory subunit Bbeta isoform, putative, expressed
LOC_Os02g13150.2	pollen-specific protein SF21, putative, expressed
LOC_Os06g36740.1	pollen-specific protein SF21, putative, expressed
LOC_Os02g13310.1	homeodomain protein JUBEL1, putative, expressed
LOC_Os06g36680.1	BEL1-related homeotic protein 13, putative, expressed
LOC_Os02g13330.1	cyclase/dehydrase family protein, putative
LOC_Os06g36670.1	cyclase/dehydrase family protein, putative, expressed
LOC_Os02g13400.1	poly, putative, expressed
LOC_Os06g36360.2	poly, putative, expressed
LOC_Os02g13510.1	receptor-like protein kinase 5 precursor, putative, expressed
LOC_Os06g36270.1	receptor-like protein kinase 5 precursor, putative, expressed
LOC_Os02g13530.1	40S ribosomal protein S24, putative, expressed
LOC_Os06g36160.1	40S ribosomal protein S24, putative, expressed
LOC_Os02g13580.1	kinesin motor domain containing protein, expressed
LOC_Os06g36080.1	kinesin motor domain containing protein, expressed
LOC_Os02g13600.1	expressed protein
LOC_Os06g36070.1	expressed protein
LOC_Os02g13620.1	expressed protein
LOC_Os06g36040.1	expressed protein
LOC_Os02g13800.1	heat shock factor protein 1, putative, expressed
LOC_Os06g35960.1	heat shock factor protein 3, putative, expressed
LOC_Os02g13870.1	aquaporin NIP1.2, putative, expressed
LOC_Os06g35930.1	aquaporin NIP-type, putative
LOC_Os02g13890.1	zinc ion binding protein, putative, expressed
LOC_Os06g35910.1	zinc ion binding protein, putative, expressed
LOC_Os02g13900.1	expressed protein
LOC_Os06g35900.1	brassinazole-resistant 1 protein, putative, expressed
LOC_Os02g13980.1	expressed protein
LOC_Os06g35830.1	expressed protein
LOC_Os02g14059.1	60S ribosomal protein L11-1, putative, expressed
LOC_Os06g35730.1	60S ribosomal protein L11, putative, expressed
LOC_Os02g14090.1	reticuline oxidase precursor, putative, expressed
LOC_Os06g35560.1	reticuline oxidase precursor, putative, expressed
LOC_Os02g14110.1	aspartate aminotransferase, mitochondrial precursor, putative, expressed
LOC_Os06g35540.1	aspartate aminotransferase, mitochondrial precursor, putative, expressed
LOC_Os02g14130.1	shaggy-related protein kinase eta, putative, expressed
LOC_Os06g35530.1	shaggy-related protein kinase eta, putative, expressed
LOC_Os02g14160.1	peroxidase 52 precursor, putative, expressed
LOC_Os06g35520.1	peroxidase 52 precursor, putative, expressed
LOC_Os02g14440.1	peroxidase 68 precursor, putative, expressed
LOC_Os06g35490.1	peroxidase 52 precursor, putative
LOC_Os02g14460.1	peroxidase 68 precursor, putative
LOC_Os06g35480.1	peroxidase 52 precursor, putative, expressed
LOC_Os02g14480.1	ATP binding protein, putative, expressed
LOC_Os06g35200.1	receptor-like kinase, putative, expressed
LOC_Os02g14490.1	myb-like DNA-binding domain, SHAQKYF class family protein
LOC_Os06g35140.1	myb-like DNA-binding domain, SHAQKYF class family protein, expressed
LOC_Os02g14929.1	T-complex protein 1 subunit gamma, putative, expressed
LOC_Os06g34690.1	T-complex protein 1 subunit gamma, putative, expressed
LOC_Os02g15020.1	RING-H2 finger protein ATL5H precursor, putative
LOC_Os06g34400.1	zinc finger, C3HC4 type family protein, expressed
LOC_Os02g15230.1	esterase precursor, putative, expressed
LOC_Os06g34070.1	esterase precursor, putative, expressed
LOC_Os02g15280.1	VQ motif family protein, expressed
LOC_Os06g33970.1	VQ motif family protein, expressed
LOC_Os02g15540.1	expressed protein
LOC_Os06g33880.1	expressed protein
LOC_Os02g15550.1	spermidine synthase 1, putative, expressed
LOC_Os06g33710.2	spermidine synthase 1, putative, expressed
LOC_Os02g15580.1	cyclic nucleotide-gated ion channel 1, putative, expressed
LOC_Os06g33570.1	cyclic nucleotide-gated ion channel 1, putative, expressed
LOC_Os02g15594.1	catalytic/ protein phosphatase type 2C/ protein serine/threonine phosphatase, putative, expressed
LOC_Os06g33549.1	protein phosphatase 2C isoform epsilon, putative, expressed
LOC_Os02g15760.1	DNA binding protein, putative
LOC_Os06g33450.1	DNA binding protein, putative, expressed
LOC_Os02g15820.1	expressed protein
LOC_Os06g33320.1	expressed protein
LOC_Os02g15860.1	expressed protein
LOC_Os06g33200.1	expressed protein
LOC_Os02g15880.2	expressed protein
LOC_Os06g33180.1	expressed protein
LOC_Os02g48190.1	expressed protein
LOC_Os06g22330.1	expressed protein
LOC_Os02g48200.1	lectin-like protein kinase, putative, expressed
LOC_Os06g22290.1	legume lectins beta domain containing protein, expressed
LOC_Os02g48290.1	thioredoxin reductase 2, putative, expressed
LOC_Os06g22140.1	thioredoxin reductase 2, putative, expressed
LOC_Os02g48320.1	DNA binding protein, putative, expressed
LOC_Os06g22100.1	DNA-binding protein, putative, expressed
LOC_Os02g48350.1	diacylglycerol O-acyltransferase 1, putative, expressed
LOC_Os06g22080.3	diacylglycerol O-acyltransferase 1, putative, expressed
LOC_Os02g48360.1	pyrophosphate--fructose 6-phosphate 1-phosphotransferase alpha subunit, putative, expressed
LOC_Os06g22060.2	pyrophosphate--fructose 6-phosphate 1-phosphotransferase alpha subunit, putative, expressed
LOC_Os02g48660.1	60S ribosomal protein L31, putative, expressed
LOC_Os06g21480.1	60S ribosomal protein L31, putative, expressed
LOC_Os02g48730.1	rho GDP-dissociation inhibitor 1, putative, expressed
LOC_Os06g21340.2	rho GDP-dissociation inhibitor 1, putative, expressed
LOC_Os02g48830.1	microtubule-associated protein MAP65-1a, putative, expressed
LOC_Os06g20370.1	microtubule-associated protein MAP65-1a, putative, expressed
LOC_Os02g48840.1	dual specificity protein phosphatase 4, putative, expressed
LOC_Os06g20340.1	IBR5, putative, expressed
LOC_Os02g48870.1	aspartic proteinase nepenthesin-2 precursor, putative, expressed
LOC_Os06g20190.1	aspartic proteinase nepenthesin-2 precursor, putative
LOC_Os02g48900.2	aspartic proteinase nepenthesin-1 precursor, putative, expressed
LOC_Os06g20040.1	aspartic proteinase nepenthesin-2 precursor, putative, expressed
LOC_Os02g49090.2	nucleotide binding protein, putative, expressed
LOC_Os06g19660.2	nucleotide binding protein, putative, expressed
LOC_Os02g49230.1	zinc finger protein CONSTANS-LIKE 11, putative, expressed
LOC_Os06g19444.1	CCT motif family protein, expressed
LOC_Os02g49260.1	expressed protein
LOC_Os06g19380.2	expressed protein
LOC_Os02g49310.1	protein kinase G11A, putative, expressed
LOC_Os06g18830.1	protein kinase G11A, putative, expressed
LOC_Os02g49370.1	nuclear transcription factor Y subunit B-6, putative, expressed
LOC_Os06g17480.1	nuclear transcription factor Y subunit B-9, putative, expressed
LOC_Os02g49440.1	expressed protein
LOC_Os06g17410.1	dof1, putative, expressed
LOC_Os02g49460.1	auxin-independent growth promoter, putative, expressed
LOC_Os06g17390.1	auxin-independent growth promoter, putative, expressed
LOC_Os02g49510.1	amino acid transporter-like protein, putative, expressed
LOC_Os06g16420.3	amino acid transporter-like protein, putative, expressed
LOC_Os02g49520.1	ubiquitin-protein ligase, putative, expressed
LOC_Os06g16410.1	ubiquitin-protein ligase, putative, expressed
LOC_Os02g49600.1	BRASSINOSTEROID INSENSITIVE 1-associated receptor kinase 1 precursor, putative, expressed
LOC_Os06g16330.1	BRASSINOSTEROID INSENSITIVE 1-associated receptor kinase 1 precursor, putative, expressed
LOC_Os02g49610.1	h/ACA ribonucleoprotein complex subunit 2, putative, expressed
LOC_Os06g16290.1	h/ACA ribonucleoprotein complex subunit 2, putative, expressed
LOC_Os02g49710.1	zinc finger, C3HC4 type family protein, expressed
LOC_Os06g16060.1	RING-H2 finger protein ATL5G, putative, expressed
LOC_Os02g49760.2	potassium transporter 8, putative, expressed
LOC_Os06g15910.1	potassium transporter 8, putative, expressed
LOC_Os02g49770.1	expressed protein
LOC_Os06g15820.1	expressed protein
LOC_Os02g49790.1	ALMT1, putative, expressed
LOC_Os06g15779.3
LOC_Os02g49800.1	aspartic proteinase Asp1 precursor, putative, expressed
LOC_Os06g15760.1	aspartic proteinase Asp1 precursor, putative, expressed
LOC_Os02g49870.2	expressed protein
LOC_Os06g15400.1	threonine endopeptidase, putative, expressed
LOC_Os02g49880.1	zinc finger protein CONSTANS-LIKE 16, putative, expressed
LOC_Os06g15330.1	zinc finger protein CONSTANS-LIKE 16, putative, expressed
LOC_Os02g49920.1	3-ketoacyl-CoA synthase, putative, expressed
LOC_Os06g14810.1	3-ketoacyl-CoA synthase, putative, expressed
LOC_Os02g49960.1	expressed protein
LOC_Os06g14780.1	expressed protein
LOC_Os02g49986.1	odorant 1 protein, putative, expressed
LOC_Os06g14670.1	odorant 1 protein, putative, expressed
LOC_Os02g50000.1	GDSL-like Lipase/Acylhydrolase family protein, expressed
LOC_Os06g14630.1	anther-specific proline-rich protein APG, putative, expressed
LOC_Os02g50040.1	endoglucanase 1 precursor, putative, expressed
LOC_Os06g14540.1	endoglucanase 1 precursor, putative, expressed
LOC_Os02g50050.1	expressed protein
LOC_Os06g14530.1	expressed protein
LOC_Os02g50130.1	nudix hydrolase 4, putative, expressed
LOC_Os06g14420.1	nudix hydrolase 4, putative, expressed
LOC_Os02g50200.1	secretory protein-like, putative, expressed
LOC_Os06g14280.1	secretory protein-like, putative, expressed
LOC_Os02g50320.1	ATMAP70-3, putative, expressed
LOC_Os06g14080.1	ATMAP70-4, putative, expressed
LOC_Os02g50340.1	MAC/Perforin domain containing protein, expressed
LOC_Os06g14050.1	MAC/Perforin domain containing protein, expressed
LOC_Os02g50460.1	immediate-early fungal elicitor protein CMPG1, putative, expressed
LOC_Os06g13870.1	immediate-early fungal elicitor protein CMPG1, putative, expressed
LOC_Os02g50490.1	endoglucanase 1 precursor, putative, expressed
LOC_Os06g13830.1	endoglucanase precursor, putative, expressed
LOC_Os02g50550.1	dynamin-2B, putative, expressed
LOC_Os06g13820.1	dynamin-2A, putative, expressed
LOC_Os02g50600.1	transferase, transferring glycosyl groups, putative, expressed
LOC_Os06g13760.1	transferase, transferring glycosyl groups, putative, expressed
LOC_Os02g50620.1	pyruvate dehydrogenase E1 component alpha subunit, mitochondrial precursor, putative, expressed
LOC_Os06g13720.1	pyruvate dehydrogenase E1 component alpha subunit, mitochondrial precursor, putative, expressed
LOC_Os02g50630.1	transcription regulator of the cell cycle TaE2Fe, putative, expressed
LOC_Os06g13670.1	transcription regulator of the cell cycle TaE2Fe, putative, expressed
LOC_Os02g50640.1	microtubule-associated protein TORTIFOLIA1, putative, expressed
LOC_Os06g13600.1	VEX1, putative, expressed
LOC_Os02g50710.1	expressed protein
LOC_Os06g13190.1	expressed protein
LOC_Os02g50730.1	metalloendoproteinase 1 precursor, putative, expressed
LOC_Os06g13180.1	metalloendoproteinase 1 precursor, putative, expressed
LOC_Os02g50740.1	nucleotide binding protein, putative, expressed
LOC_Os06g13140.1	nucleotide binding protein, putative, expressed
LOC_Os02g50760.1	chaperone protein dnaJ 16, putative, expressed
LOC_Os06g13060.1	chaperone protein dnaJ 16, putative, expressed
LOC_Os02g50770.1	peroxidase 65 precursor, putative, expressed
LOC_Os06g13050.1	peroxidase family protein, expressed
LOC_Os02g50810.1	expressed protein
LOC_Os06g12960.1	expressed protein
LOC_Os02g50860.1	rac-like GTP-binding protein 3, putative, expressed
LOC_Os06g12790.2	rac-like GTP-binding protein 4, putative, expressed
LOC_Os02g50880.1	protease Do-like 9, putative, expressed
LOC_Os06g12780.1	protease Do-like 9, putative, expressed
LOC_Os02g50900.1	expressed protein
LOC_Os06g12740.1	expressed protein
LOC_Os02g50930.1	RING-H2 finger protein ATL5I, putative, expressed
LOC_Os06g12680.1	RING-H2 finger protein ATL5I, putative, expressed
LOC_Os02g50940.1	expressed protein
LOC_Os06g12660.1	expressed protein
LOC_Os02g50960.1	auxin efflux carrier component 1, putative, expressed
LOC_Os06g12610.1	auxin efflux carrier component 1c, putative, expressed
LOC_Os02g50970.1	protein kinase domain containing protein, expressed
LOC_Os06g12590.3	ATP binding protein, putative, expressed
LOC_Os02g50980.1	expressed protein
LOC_Os06g12580.3	pro-resilin precursor, putative, expressed
LOC_Os02g50990.2	RING-H2 finger protein ATL1Q, putative, expressed
LOC_Os06g12560.1	RING-H2 finger protein ATL1Q, putative, expressed
LOC_Os02g51010.1	plant integral membrane protein TIGR01569 containing protein
LOC_Os06g12500.1	plant integral membrane protein TIGR01569 containing protein, expressed
LOC_Os02g51070.1	soluble starch synthase 2-2, chloroplast precursor, putative, expressed
LOC_Os06g12450.1	soluble starch synthase 2-3, chloroplast precursor, putative, expressed
LOC_Os02g51090.1	RWP-RK domain containing protein
LOC_Os06g12360.1	pentatricopeptide repeat protein PPR986-12, putative, expressed
LOC_Os02g51110.1	aquaporin NIP4.2, putative, expressed
LOC_Os06g12310.1	aquaporin NIP4.1, putative, expressed
LOC_Os02g51130.1	glycosyl transferase family 8 protein, expressed
LOC_Os06g12280.1	glycosyl transferase family 8 protein, expressed
LOC_Os02g51140.2	expressed protein
LOC_Os06g12260.1	expressed protein
LOC_Os02g51150.2	protein SUR2, putative, expressed
LOC_Os06g12250.1	protein SUR2, putative, expressed
LOC_Os02g51290.1	HVA22-like protein a, putative, expressed
LOC_Os06g12220.1	HVA22-like protein a, putative, expressed
LOC_Os02g51320.1	DNA binding protein, putative, expressed
LOC_Os06g12210.1	DNA binding protein, putative, expressed
LOC_Os02g51370.1	glutaredoxin family protein, expressed
LOC_Os06g12190.1	glutaredoxin, putative, expressed
LOC_Os02g51400.1	ATPase, AAA family protein, expressed
LOC_Os06g12160.1	ATP binding protein, putative, expressed
LOC_Os02g51410.1	shikimate kinase, chloroplast precursor, putative, expressed
LOC_Os06g12150.2	shikimate kinase, chloroplast precursor, putative, expressed
LOC_Os02g51500.2	NTGP5, putative, expressed
LOC_Os06g12020.1	NTGP5, putative, expressed
LOC_Os02g51590.1	2,3-bisphosphoglycerate-dependent phosphoglycerate mutase, putative, expressed
LOC_Os06g11960.1	2,3-bisphosphoglycerate-dependent phosphoglycerate mutase, putative
LOC_Os02g51600.1	type I inositol-1,4,5-trisphosphate 5-phosphatase CVP2, putative, expressed
LOC_Os06g11920.1	hydrolase/ inositol or phosphatidylinositol phosphatase, putative, expressed
LOC_Os02g51670.1	AP2 domain-containing protein, putative, expressed
LOC_Os06g11860.1	transcription factor DRE-binding factor 2, putative, expressed
LOC_Os02g51680.1	expressed protein
LOC_Os06g11840.1	expressed protein
LOC_Os02g51710.1	wound/stress protein, putative, expressed
LOC_Os06g11810.1
LOC_Os02g51750.1	annexin-like protein RJ4, putative, expressed
LOC_Os06g11800.1	annexin-like protein RJ4, putative, expressed
LOC_Os02g51770.1	TLD family protein, expressed
LOC_Os06g11790.1	oxidation resistance protein 1, putative, expressed
LOC_Os02g51850.2	OsAPRL3 - Oryza sativa adenosine 5'-phosphosulfate reductase-like, expressed
LOC_Os06g11740.1	OsAPRL2 - Oryza sativa adenosine 5'-phosphosulfate reductase-like, expressed
LOC_Os02g51890.2	RNA-binding region-containing protein 1, putative, expressed
LOC_Os06g11730.1	RNA-binding region-containing protein 1, putative, expressed
LOC_Os02g51910.1	cytokinin-O-glucosyltransferase 2, putative, expressed
LOC_Os06g11720.1	cytokinin-O-glucosyltransferase 2, putative, expressed
LOC_Os02g52040.1	phi-1-like phosphate-induced protein, putative, expressed
LOC_Os06g11650.1	erg-1, putative, expressed
LOC_Os02g52130.3	ubiquitin-protein ligase, putative, expressed
LOC_Os06g11630.1	ubiquitin-protein ligase, putative, expressed
LOC_Os02g52140.1	polyadenylate-binding protein 2, putative, expressed
LOC_Os06g11620.1	polyadenylate-binding protein 2, putative, expressed
LOC_Os02g52150.2	heat shock 22 kDa protein, mitochondrial precursor, putative, expressed
LOC_Os06g11610.1	heat shock 22 kDa protein, mitochondrial precursor, putative, expressed
LOC_Os02g52160.1	LMBR1-like conserved region family protein, expressed
LOC_Os06g11520.1	LMBR1-like conserved region family protein, expressed
LOC_Os02g52180.1	uclacyanin-2 precursor, putative, expressed
LOC_Os06g11490.1	blue copper protein precursor, putative, expressed
LOC_Os02g52210.1	RING/C3HC4/PHD zinc finger-like protein, putative, expressed
LOC_Os06g11450.1	RING-H2 finger protein ATL3B precursor, putative, expressed
LOC_Os02g52250.1	pre-mRNA-splicing factor prp45, putative, expressed
LOC_Os06g11420.1	SNW domain-containing protein 1, putative
LOC_Os02g52340.1	MADS-box transcription factor 22, putative, expressed
LOC_Os06g11330.1	MADS-box transcription factor 22, putative, expressed
LOC_Os02g52360.2	peptidyl-prolyl cis-trans isomerase CYP40, putative, expressed
LOC_Os06g11320.1	peptidyl-prolyl cis-trans isomerase CYP40, putative, expressed
LOC_Os02g52380.1	expressed protein
LOC_Os06g11150.1	expressed protein
LOC_Os02g52410.1	expressed protein
LOC_Os06g11070.1	expressed protein
LOC_Os02g52480.1	cyclin-dependent kinase inhibitor 2, putative, expressed
LOC_Os06g11050.1	cyclin-dependent kinase inhibitor 2, putative
LOC_Os02g52560.1	galactoside 2-alpha-L-fucosyltransferase, putative, expressed
LOC_Os06g10970.1	galactoside 2-alpha-L-fucosyltransferase, putative, expressed
LOC_Os02g52630.1	fucosyltransferase 7, putative, expressed
LOC_Os06g10930.1	galactoside 2-alpha-L-fucosyltransferase, putative, expressed
LOC_Os02g52720.1	peroxisomal multifunctional enzyme type 2, putative
LOC_Os06g10890.1	sterol carrier protein-2, putative, expressed
LOC_Os02g52780.2	bZIP transcription factor ABI5, putative, expressed
LOC_Os06g10880.1	bZIP transcription factor family protein, expressed
LOC_Os02g52830.1	triacylglycerol lipase, putative, expressed
LOC_Os06g10850.1	triacylglycerol lipase, putative, expressed
LOC_Os02g52860.1	phosphate carrier protein, mitochondrial precursor, putative, expressed
LOC_Os06g10810.1	phosphate carrier protein, mitochondrial precursor, putative, expressed
LOC_Os02g52870.1	RHC1A, putative
LOC_Os06g10800.1	protein binding protein, putative, expressed
LOC_Os02g52920.1	transmembrane emp24 domain-containing protein 10 precursor, putative, expressed
LOC_Os06g10760.1	transmembrane emp24 domain-containing protein 10 precursor, putative, expressed
LOC_Os02g52930.1	nodulin protein, putative, expressed
LOC_Os06g10750.1	nodulin protein, putative, expressed
LOC_Os02g52950.1	expressed protein
LOC_Os06g10710.1	hypothetical protein
LOC_Os02g52960.1	PHD-finger family protein, expressed
LOC_Os06g10690.3	C1-like domain containing protein, expressed
LOC_Os02g53000.2	erwinia induced protein 1, putative, expressed
LOC_Os06g10660.1	erwinia induced protein 1, putative, expressed
LOC_Os02g53160.1	tyrosine specific protein phosphatase family protein, putative, expressed
LOC_Os06g10650.1	tyrosine specific protein phosphatase family protein, putative, expressed
LOC_Os02g53230.1	transcription elongation factor SPT5 homolog 1, putative, expressed
LOC_Os06g10620.1	transcription elongation factor SPT5 homolog 1, putative, expressed
LOC_Os02g53340.1	cyclic nucleotide-gated ion channel 19, putative, expressed
LOC_Os06g10580.1	cyclic nucleotide-gated ion channel 19, putative, expressed
LOC_Os02g53360.1	expressed protein
LOC_Os06g10570.1	expressed protein
LOC_Os02g53380.1	expressed protein
LOC_Os06g10560.1	expressed protein
LOC_Os02g53410.1	expressed protein
LOC_Os06g10530.1	expressed protein
LOC_Os02g53520.1	ATP binding protein, putative, expressed
LOC_Os06g10500.1
LOC_Os02g53530.1	zinc finger protein, putative, expressed
LOC_Os06g10470.1	zinc finger protein, putative
LOC_Os02g53690.1	atGRF5, putative, expressed
LOC_Os06g10310.1	growth-regulating factor 1, putative
LOC_Os02g53720.1	phytosulfokine receptor precursor, putative, expressed
LOC_Os06g10230.1	receptor-like protein kinase 5 precursor, putative, expressed
LOC_Os02g53870.1	expressed protein
LOC_Os06g09920.1	conserved hypothetical protein
LOC_Os02g54060.1	chaperonin, chloroplast precursor, putative, expressed
LOC_Os06g09679.1	chaperonin, chloroplast precursor, putative, expressed
LOC_Os02g54130.1	dnaJ protein, putative, expressed
LOC_Os06g09560.1	dnaJ protein, putative, expressed
LOC_Os02g54150.1	phosphoinositide 5-phosphatase, putative, expressed
LOC_Os06g09540.1	phosphoinositide 5-phosphatase, putative, expressed
LOC_Os02g54160.1	ethylene response element binding protein, putative, expressed
LOC_Os06g09390.1	ethylene-responsive element binding protein 1, putative, expressed
LOC_Os02g54180.1	expressed protein
LOC_Os06g09350.2	expressed protein
LOC_Os02g54340.1	26S protease regulatory subunit 7, putative, expressed
LOC_Os06g09290.1	26S protease regulatory subunit 7, putative, expressed
LOC_Os02g54590.1	serine threonine kinase, putative, expressed
LOC_Os06g09230.1	serine threonine kinase, putative, expressed
LOC_Os02g54600.1	OsMKK4 - putative MAPKK based on amino acid sequence homology, expressed
LOC_Os06g09180.1	OsMKK5 - putative MAPKK based on amino acid sequence homology, expressed
LOC_Os02g54760.1	cyclic nucleotide-gated ion channel 14, putative, expressed
LOC_Os06g08850.1	cyclic nucleotide-gated ion channel 14, putative, expressed
LOC_Os02g54770.1	splicing factor, arginine/serine-rich 7, putative, expressed
LOC_Os06g08840.1	splicing factor, arginine/serine-rich 7, putative, expressed
LOC_Os02g54890.1	expressed protein
LOC_Os06g08810.1	expressed protein
LOC_Os02g55070.1	expressed protein
LOC_Os06g08740.1	expressed protein
LOC_Os02g55180.2	ubiquitin carboxyl-terminal hydrolase family protein, expressed
LOC_Os06g08530.5	ubiquitin-specific protease 23, putative, expressed
LOC_Os02g55250.1	BHLH transcription factor, putative, expressed
LOC_Os06g08500.1	BHLH transcription factor, putative
LOC_Os02g55320.1	two-component response regulator ARR18, putative, expressed
LOC_Os06g08440.1	two-component response regulator ARR1, putative, expressed
LOC_Os02g55380.1	ethylene response factor 1, putative, expressed
LOC_Os06g08340.1	ethylene response factor 1, putative, expressed
LOC_Os02g55390.1	60S ribosomal protein L39, putative, expressed
LOC_Os06g08320.1	60S ribosomal protein L39, putative, expressed
LOC_Os02g55400.2	ATPase 8, plasma membrane-type, putative, expressed
LOC_Os06g08310.1	ATPase 8, plasma membrane-type, putative, expressed
LOC_Os02g55480.1	protein binding protein, putative, expressed
LOC_Os06g08250.1	protein binding protein, putative, expressed
LOC_Os02g55560.1	DNA-binding protein phosphatase 2C, putative, expressed
LOC_Os06g08140.1	DNA-binding protein phosphatase 2C, putative, expressed
LOC_Os02g55870.1	heparanase-like protein 3 precursor, putative, expressed
LOC_Os06g08090.2	heparanase-like protein 3 precursor, putative, expressed
LOC_Os02g55890.1	pyrophosphate-energized vacuolar membrane proton pump, putative, expressed
LOC_Os06g08080.1	pyrophosphate-energized vacuolar membrane proton pump, putative, expressed
LOC_Os02g55940.1	ribosomal protein S15 containing protein, expressed
LOC_Os06g07996.1	ribosomal protein S15 containing protein
LOC_Os02g55970.1	ANTH domain containing protein, expressed
LOC_Os06g07830.1	clathrin assembly protein, putative, expressed
LOC_Os02g55990.1	vesicle-associated membrane protein 712, putative, expressed
LOC_Os06g07780.2	vesicle-associated membrane protein 712, putative, expressed
LOC_Os02g56000.1	26S protease regulatory subunit 6A, putative, expressed
LOC_Os06g07630.1	26S protease regulatory subunit 6A, putative, expressed
LOC_Os02g56100.1	ribonucleoside-diphosphate reductase large subunit, putative, expressed
LOC_Os06g07210.1	ribonucleoside-diphosphate reductase large subunit, putative, expressed
LOC_Os02g56110.1	AP-1 complex subunit gamma-1, putative, expressed
LOC_Os06g07090.1	AP-1 complex subunit gamma-1, expressed
LOC_Os02g56140.1	protein SPATULA, putative, expressed
LOC_Os06g06900.1	helix-loop-helix DNA-binding domain containing protein, expressed
LOC_Os03g01170.1	hexose carrier protein HEX6, putative, expressed
LOC_Os10g41190.2	hexose carrier protein HEX6, putative, expressed
LOC_Os03g01240.1	CCR4-Not complex component, Not1 family protein, expressed
LOC_Os10g40780.1	transcription regulator, putative, expressed
LOC_Os03g01260.1	beta-expansin 1a precursor, putative, expressed
LOC_Os10g40730.1	beta-expansin 1a precursor, putative, expressed
LOC_Os03g01270.1	beta-expansin 1a precursor, putative, expressed
LOC_Os10g40720.1	beta-expansin 1a precursor, putative, expressed
LOC_Os03g01290.1	peptide transporter PTR2, putative, expressed
LOC_Os10g40600.1	peptide transporter PTR2, putative, expressed
LOC_Os03g01300.1	cortical cell-delineating protein precursor, putative, expressed
LOC_Os10g40510.1	cortical cell-delineating protein precursor, putative, expressed
LOC_Os03g01550.1	expressed protein
LOC_Os10g40324.1	conserved hypothetical protein
LOC_Os03g01580.1	expressed protein
LOC_Os10g40250.1	expressed protein
LOC_Os03g01600.1	branched-chain-amino-acid aminotransferase, putative, expressed
LOC_Os10g40200.1	branched-chain-amino-acid aminotransferase, putative, expressed
LOC_Os03g01700.1	citrate transporter family protein, expressed
LOC_Os10g39980.1	citrate transporter family protein, expressed
LOC_Os03g01710.1	expressed protein
LOC_Os10g39950.1	viral A-type inclusion protein repeat containing protein, expressed
LOC_Os03g01770.1	rhodanese-like protein, putative, expressed
LOC_Os10g39860.1	expressed protein
LOC_Os03g01800.1	xyloglucan endotransglucosylase/hydrolase protein 32 precursor, putative, expressed
LOC_Os10g39840.1	xyloglucan endotransglucosylase/hydrolase protein 32 precursor, putative, expressed
LOC_Os03g01820.1	C-4 methylsterol oxidase, putative, expressed
LOC_Os10g39810.1	C-4 methylsterol oxidase, putative, expressed
LOC_Os03g02780.2	histone H4, putative, expressed
LOC_Os10g39410.1	histone H4, putative, expressed
LOC_Os03g02850.1	tobamovirus multiplication 3, putative, expressed
LOC_Os10g39220.1	tobamovirus multiplication 3, putative, expressed
LOC_Os03g02900.1	B3 DNA binding domain containing protein, expressed
LOC_Os10g39190.1	RAV, putative
LOC_Os03g02920.1	peroxidase 66 precursor, putative, expressed
LOC_Os10g39170.1	peroxidase 1 precursor, putative, expressed
LOC_Os03g03034.2	flavonol synthase/flavanone 3-hydroxylase, putative, expressed
LOC_Os10g39140.3	gibberellin 20 oxidase 2, putative, expressed
LOC_Os03g03100.1	agamous-like MADS-box protein AGL14, putative, expressed
LOC_Os10g39130.1	MADS-box transcription factor 56, putative, expressed
LOC_Os03g03130.1	ubiquitin-conjugating enzyme E2 I, putative, expressed
LOC_Os10g39120.1	ubiquitin-conjugating enzyme E2-18 kDa, putative, expressed
LOC_Os03g03180.1	domain of unknown function DUF614 containing protein, expressed
LOC_Os10g39100.1	domain of unknown function DUF614 containing protein, expressed
LOC_Os03g03200.1	hydrolase, putative, expressed
LOC_Os10g39090.1	hydrolase, putative, expressed
LOC_Os03g03260.1	BEL1-related homeotic protein 14, putative, expressed
LOC_Os10g39030.1	bell-like homeodomain protein 3, putative, expressed
LOC_Os03g03270.1	transferase, transferring glycosyl groups, putative, expressed
LOC_Os10g39020.1	transferase, transferring glycosyl groups, putative, expressed
LOC_Os03g03280.1	ATP binding protein, putative, expressed
LOC_Os10g39010.1	ATP binding protein, putative, expressed
LOC_Os03g03320.1	expressed protein
LOC_Os10g39000.1	expressed protein
LOC_Os03g03370.2	beta-carotene hydroxylase, putative, expressed
LOC_Os10g38940.1	beta-carotene hydroxylase, putative, expressed
LOC_Os03g03410.1	BRASSINOSTEROID INSENSITIVE 1-associated receptor kinase 1 precursor, putative, expressed
LOC_Os10g38920.1	ATP binding protein, putative, expressed
LOC_Os03g03460.1	angustifolia, putative, expressed
LOC_Os10g38900.1	angustifolia, putative, expressed
LOC_Os03g03480.1	plant-specific domain TIGR01568 family protein, expressed
LOC_Os10g38880.1	plant-specific domain TIGR01568 family protein, expressed
LOC_Os03g03500.1	GMFP5, putative, expressed
LOC_Os10g38870.1	metal ion binding protein, putative, expressed
LOC_Os03g03540.1	ANAC037, putative, expressed
LOC_Os10g38834.1	NAC-domain protein Ze567, putative, expressed
LOC_Os03g03550.1	DNA binding protein, putative, expressed
LOC_Os10g38820.1	transcription factor RF2a, putative, expressed
LOC_Os03g03570.1	ATP binding protein, putative, expressed
LOC_Os10g38800.1	ATP binding protein, putative, expressed
LOC_Os03g04500.1	NPGR2, putative, expressed
LOC_Os10g33290.2	NPGR2, putative, expressed
LOC_Os03g04560.1	expressed protein
LOC_Os10g33240.1	expressed protein
LOC_Os03g04570.1	peptide transporter PTR2, putative, expressed
LOC_Os10g33170.1	peptide transporter PTR2, putative, expressed
LOC_Os03g04590.2	60S ribosomal protein L23, putative, expressed
LOC_Os10g32920.1	60S ribosomal protein L23, putative, expressed
LOC_Os03g04620.1	CCT motif family protein, expressed
LOC_Os10g32900.1	CCT motif family protein, expressed
LOC_Os03g04750.1	60S ribosomal protein L21, putative, expressed
LOC_Os10g32820.1	60S ribosomal protein L21, putative, expressed
LOC_Os03g04890.1	protein binding protein, putative, expressed
LOC_Os10g32740.1	protein binding protein, putative, expressed
LOC_Os03g04960.3	cysteinyl-tRNA synthetase, putative, expressed
LOC_Os10g32570.1	ATP binding protein, putative
LOC_Os03g04970.1	chaperonin CPN60-1, mitochondrial precursor, putative, expressed
LOC_Os10g32550.1	chaperonin CPN60-1, mitochondrial precursor, putative, expressed
LOC_Os03g05060.1	xyloglucan galactosyltransferase KATAMARI 1, putative, expressed
LOC_Os10g32170.1	xyloglucan galactosyltransferase KATAMARI 1, putative, expressed
LOC_Os03g05270.2	RING finger and CHY zinc finger domain-containing protein 1, putative, expressed
LOC_Os10g31850.4	RING finger and CHY zinc finger domain-containing protein 1, putative, expressed
LOC_Os03g05280.1	ras-related protein Rab-18, putative, expressed
LOC_Os10g31830.1	ras-related protein Rab-18, putative, expressed
LOC_Os03g05390.1	citrate transporter family protein, expressed
LOC_Os10g31040.5	arsenite transport protein, putative, expressed
LOC_Os03g05420.1	MT-A70 family protein, expressed
LOC_Os10g31030.1	MT-A70 family protein, expressed
LOC_Os03g05520.1	nicotiana lesion-inducing like, putative, expressed
LOC_Os10g30860.1	nicotiana lesion-inducing like, putative, expressed
LOC_Os03g05590.1	AP2 domain transcription factor RAP2.3, putative, expressed
LOC_Os10g30840.1	ethylene-responsive transcription factor 2, putative
LOC_Os03g05620.1	inorganic phosphate transporter 1-2, putative, expressed
LOC_Os10g30770.1	inorganic phosphate transporter 1-1, putative, expressed
LOC_Os03g05660.1	protein LRP16, putative, expressed
LOC_Os10g30750.1	appr-1-p processing enzyme family protein, expressed
LOC_Os03g05730.1	cell division control protein 48 homolog E, putative, expressed
LOC_Os10g30580.1	cell division control protein 48 homolog E, putative, expressed
LOC_Os03g05740.1	ras-related protein RHN1, putative, expressed
LOC_Os10g30520.1	ras-related protein RHN1, putative, expressed
LOC_Os03g05750.1	metal ion binding protein, putative, expressed
LOC_Os10g30450.1	metal ion binding protein, putative, expressed
LOC_Os03g05760.1	transcription factor Dp-1, putative, expressed
LOC_Os10g30420.1	transcription factor Dp-1, putative, expressed
LOC_Os03g05830.1	splicing factor, putative, expressed
LOC_Os10g30370.1	RNA-binding region-containing protein 2, putative, expressed
LOC_Os03g06000.1	alpha-expansin 17 precursor, putative, expressed
LOC_Os10g30340.1	alpha-expansin 17 precursor, putative, expressed
LOC_Os03g06020.1	alpha-expansin 17 precursor, putative, expressed
LOC_Os10g30330.1	alpha-expansin 1 precursor, putative, expressed
LOC_Os03g06160.1	potassium channel tetramerisation domain-containing protein 9, putative, expressed
LOC_Os10g30190.1	potassium channel tetramerisation domain-containing protein 9, putative, expressed
LOC_Os03g06190.1	exosome component 10, putative, expressed
LOC_Os10g30100.1	nucleolar protein, putative, expressed
LOC_Os03g06350.1	plant-specific domain TIGR01568 family protein, expressed
LOC_Os10g29610.1	conserved hypothetical protein
LOC_Os03g06410.1	EDR1, putative, expressed
LOC_Os10g29540.1	EDR1, putative, expressed
LOC_Os03g06430.1	expressed protein
LOC_Os10g28700.1	expressed protein
LOC_Os03g06460.1	inositol-1, 4, 5-trisphosphate 5-Phosphatase-like protein, putative, expressed
LOC_Os10g28660.1	type I inositol-1,4,5-trisphosphate 5-phosphatase CVP2, putative, expressed
LOC_Os03g06510.1	viral A-type inclusion protein repeat containing protein, expressed
LOC_Os10g28610.1	expressed protein
LOC_Os03g06520.1	sulfate transporter 3.1, putative, expressed
LOC_Os10g28440.1	sulfate transporter 3.1, putative, expressed
LOC_Os03g06620.1	1,2-dihydroxy-3-keto-5-methylthiopentene dioxygenase 2, putative, expressed
LOC_Os10g28350.1	1,2-dihydroxy-3-keto-5-methylthiopentene dioxygenase 1, putative, expressed
LOC_Os03g06630.1	heat shock factor protein 1, putative, expressed
LOC_Os10g28340.3	heat shock factor protein HSF30, putative, expressed
LOC_Os03g06680.1	plant-specific domain TIGR01615 family protein, expressed
LOC_Os10g28210.1	plant-specific domain TIGR01615 family protein, expressed
LOC_Os03g06700.1	fatty acid elongase, putative, expressed
LOC_Os10g28060.1	fatty acid elongase, putative, expressed
LOC_Os03g06740.1	glutathione reductase, chloroplast precursor, putative, expressed
LOC_Os10g28000.1	glutathione reductase, chloroplast precursor, putative, expressed
LOC_Os03g06760.1	exocyst complex subunit Sec15-like family protein, expressed
LOC_Os10g27990.1	exocyst complex subunit Sec15-like family protein, expressed
LOC_Os03g06890.1	conserved hypothetical protein
LOC_Os10g27480.1	expressed protein
LOC_Os03g06990.1	prolyl 4-hydroxylase alpha subunit-like protein, putative
LOC_Os10g27340.1	prolyl 4-hydroxylase, putative, expressed
LOC_Os03g07080.3	CCR4-NOT transcription complex subunit 6, putative, expressed
LOC_Os10g27230.2	CCR4-NOT transcription complex subunit 6, putative, expressed
LOC_Os03g07110.1	calmodulin binding protein, putative, expressed
LOC_Os10g27170.1	calmodulin binding protein, putative, expressed
LOC_Os03g07120.1	expressed protein
LOC_Os10g27110.1	expressed protein
LOC_Os03g07150.1	OsPP2Ac-5 - Phosphatase 2A isoform 5 belonging to family 2, expressed
LOC_Os10g27050.1	OsPP2Ac-4 - Phosphatase 2A isoform 4 belonging to family 2, expressed
LOC_Os03g07160.1	kelch motif family protein, expressed
LOC_Os10g26990.1	kelch motif family protein, expressed
LOC_Os03g07290.1	ribosomal protein L32 containing protein, expressed
LOC_Os10g26690.1	ribosomal protein L32 containing protein, expressed
LOC_Os03g07350.1	CSLA4 - cellulose synthase-like family A; mannan synthase, expressed
LOC_Os10g26630.1	CSLA2 - cellulose synthase-like family A; mannan synthase, expressed
LOC_Os03g07360.1	expressed protein
LOC_Os10g26620.1	expressed protein
LOC_Os03g07380.1	expressed protein
LOC_Os10g26540.1	expressed protein
LOC_Os03g07430.3	serine/threonine-protein kinase NAK, putative, expressed
LOC_Os10g26520.1	protein kinase APK1B, chloroplast precursor, putative, expressed
LOC_Os03g07450.1	homeobox-leucine zipper protein HAT7, putative, expressed
LOC_Os10g26500.1	homeodomain-leucine zipper transcription factor TaHDZipI-2, putative
LOC_Os03g07480.3	sucrose Transporter, putative, expressed
LOC_Os10g26470.1	sucrose transporter 1, putative, expressed
LOC_Os03g07540.1	DNA binding protein, putative, expressed
LOC_Os10g26410.1	DNA binding protein, putative, expressed
LOC_Os03g07890.1	mitochondrial carrier-like protein, putative, expressed
LOC_Os10g25830.1	mitochondrial carrier-like protein, putative, expressed
LOC_Os03g08170.1	protein kinase APK1B, chloroplast precursor, putative, expressed
LOC_Os10g25550.1	serine/threonine-protein kinase NAK, putative, expressed
LOC_Os03g08490.1	ethylene-responsive element binding protein 2, putative, expressed
LOC_Os10g25170.1	root abundant factor, putative, expressed
LOC_Os03g08530.1	alanine aminotransferase 2, putative, expressed
LOC_Os10g25130.1	alanine aminotransferase 2, putative, expressed
LOC_Os03g08550.1	leucine-rich repeat transmembrane protein kinase 2, putative, expressed
LOC_Os10g25090.1	leucine-rich repeat transmembrane protein kinase 1, putative, expressed
LOC_Os03g09070.1	protein binding protein, putative, expressed
LOC_Os10g22980.1	protein binding protein, putative, expressed
LOC_Os03g09100.1	calmodulin-binding transcription activator 2, putative, expressed
LOC_Os10g22950.1	calmodulin-binding transcription activator 2, putative, expressed
LOC_Os03g09170.1	DRE binding factor, putative, expressed
LOC_Os10g22600.1	DRE binding factor, putative, expressed
LOC_Os03g09220.3	expressed protein
LOC_Os10g22460.1	protein phosphatase 2C, putative, expressed
LOC_Os03g09250.1	inositol-3-phosphate synthase, putative, expressed
LOC_Os10g22450.1	inositol-3-phosphate synthase, putative, expressed
LOC_Os03g09280.1	chitin-inducible gibberellin-responsive protein 2, putative, expressed
LOC_Os10g22430.1	chitin-inducible gibberellin-responsive protein 2, putative, expressed
LOC_Os03g09290.1	protein yippee-like OJ1003C07.11, putative, expressed
LOC_Os10g22410.1	protein yippee-like OJ1003C07.11, putative, expressed
LOC_Os03g10090.1	polyol transporter protein 4, putative, expressed
LOC_Os10g21590.2	carbohydrate transporter/ sugar porter, putative, expressed
LOC_Os03g10320.1	expressed protein
LOC_Os10g21130.1	expressed protein
LOC_Os03g10469.3	1,4-beta-xylanase, putative, expressed
LOC_Os10g21110.1	1,4-beta-xylanase, putative, expressed
LOC_Os03g10478.1	1,4-beta-xylanase, putative, expressed
LOC_Os10g21100.1	1,4-beta-xylanase, putative
LOC_Os03g10680.1	actin binding protein, putative, expressed
LOC_Os10g20710.1	actin binding protein, putative, expressed
LOC_Os03g10820.1	expressed protein
LOC_Os10g20510.1	expressed protein
LOC_Os03g10870.1	expressed protein
LOC_Os10g20250.1	expressed protein
LOC_Os03g10920.1	expressed protein
LOC_Os10g20240.1	expressed protein
LOC_Os03g17730.1	P-protein, putative, expressed
LOC_Os07g49390.1	P-protein, putative, expressed
LOC_Os03g18010.1	phosphoinositide-specific phospholipase C, putative, expressed
LOC_Os07g49330.1	phosphoinositide-specific phospholipase C, putative, expressed
LOC_Os03g18070.1	omega-3 fatty acid desaturase, chloroplast precursor, putative, expressed
LOC_Os07g49310.2	omega-3 fatty acid desaturase, chloroplast precursor, putative, expressed
LOC_Os03g18140.1	expressed protein
LOC_Os07g49280.1	expressed protein
LOC_Os03g18190.1	protein transporter, putative
LOC_Os07g49260.1	protein transporter, putative, expressed
LOC_Os03g18220.1	pyruvate decarboxylase isozyme 2, putative, expressed
LOC_Os07g49250.1	pyruvate decarboxylase isozyme 3, putative, expressed
LOC_Os03g18370.1	ATP binding protein, putative, expressed
LOC_Os07g49240.1	ATP binding protein, putative, expressed
[truncated: 664 more rows]
