# Supplementary material for: Selection and mutation on microRNA target sequences during rice evolution
Source: BMC Genomics. 2008 Oct 2;9:454. doi: 10.1186/1471-2164-9-454 (PMC2567346; doi:10.1186/1471-2164-9-454)
Supplement: Additional file 2 — The 17 WGD gene pairs where miRNA binding sites were predicted on only one paralog of the pair. [file 1471-2164-9-454-S2.xls]

## Sheet: Sheet1
Additional file 2. The 17 WGD duplicated pairs where miRNA binding sites were predicted on only one paralogs of the pair.
Target locus/miRNA	Alignment of binding site	5' end	3' end	Mismatch	Scores	Putative function of the target gene	References
LOC_Os05g48800.1	CAGCUGACCCUCUUCUGUCA	437	456	4	4	fiber protein Fb2
	||| || |||||||||||
miR156a	CACGAGUGAGAGAAGACAGU
LOC_Os06g46270.1	AGCAAGUGCCCUGCUUCUCCA	668	688	1	1	NAC domain-containing protein 21/22
	|||| ||||||||||||||||
miR164d	UCGUGCACGGGACGAAGAGGU
LOC_Os07g49000.1	AUCCCCAGCUGCACCAAGCCC	283	303	3	4	heat shock protein binding protein
	|||| ||||||||||||||
miR168b	AAGGGCUCGACGUGGUUCGGA
LOC_Os08g38310.1	AAGUGCACCAAAGCUGUGGCA	2324	2344	4	4	expressed protein
	|||| || |||||||||| |
miR396c	UUCAAGUUCUUUCGACACCUU
LOC_Os05g38420.1	CAUCAACGCUGCACUCAACGA	681	701	1	1	L-ascorbate oxidase precursor
	|||||||||||||||||| ||
miR397	GUAGUUGCGACGUGAGUUACU
LOC_Os01g62600.1	CUCCUCCGCAUGCCGCUUCCU	39	59	3	4	laccase
	|||||| ||||||| |||||
miR528	GAGGAGACGUACGGGGAAGGU
LOC_Os02g09080.1	UCGUGCUCUCUCUCGUCGUCU	38	58	3	4	expressed protein
	||||||||||||||| |||
miR535	CGCACGAGAGAGAGCAACAGU
LOC_Os02g36924.1	AAGCUUGAGACAACAACUGCA	282	302	0	0	MADS-box transcription factor 27	Lu et al. 2008
	|||||||||||||||||||||
miR444c.2	UUCGAACUCUGUUGUUGACGU
LOC_Os02g44380.1	GAGCUUGUUGCAGCAAUUGCA	2044	2064	4	3	beige/BEACH domain containing protein
	:|||||| |||||||:||||
miR444e	UUCGAACUCCGUCGUUGACGU
LOC_Os01g49390.1	CGCAGGAGCUCGCCGGCGAGG	233	253	4	4	isopentenyltransferase
	||| | || |||||||||||
miR1848	ACGUGCGCGCGCGGCCGCUCC
LOC_Os04g40400.1	UGCCCUCCCGCGCCGACGAGG	464	484	4	4	eukaryotic translation initiation factor 4B
	||| | | ||||||| |||||
miR1848	ACGUGCGCGCGCGGCCGCUCC
LOC_Os05g35650.1	UGGUCGCUCGCGCCGGCGAGG	476	496	3	3	peptide transporter PTR2-B
	|| ||| |||||||||||||
miR1848	ACGUGCGCGCGCGGCCGCUCC
LOC_Os05g41420.1	GGCACGCCGGCGCCGGCGUGG	503	523	4	4	nodulin-like protein
	|||||| ||||||||| ||
miR1848	ACGUGCGCGCGCGGCCGCUCC
LOC_Os06g37560.1	CACACGAGCGCGGCGGCGAGG	1123	1143	4	4	beta-galactosidase precursor
	|||| ||||| ||||||||
miR1848	ACGUGCGCGCGCGGCCGCUCC
LOC_Os06g10750.1	CUGAGAAUCUUCCUCAAGAUCA	214	235	4	4	nodulin protein
	|| || ||| |||||||||||
miR1861a	GAGUCAAAGACGGAGUUCUAGU
LOC_Os06g14810.1	GCGCCAAGGCACGGUUCCGCC	857	877	3	4	3-ketoacyl-CoA synthase	Sunkar et al. 2008
	|||||| ||||||||||||
miR1427	CGCGGUGGCGUGCCAAGGCGU
LOC_Os09g24970.1	CCCCGACGCCGUCCUCAUCUC	582	602		3	expressed protein
	|||||| |||||||| ||||
miR1858a-b	CGGGGUGAGGCAGGAGGAGAG
References
Sunkar R, Zhou X, Zheng Y, Zhang W, Zhu JK: Identification of novel and candidate miRNAs in rice by high throughput sequencing, BMC Plant Biology 2008. 8:25-41.
Lu C, Jeong DH, Kulkarni K, Pillay M, Nobuta K, German R, Thatcher SR, Maher C, Zhang L, Ware D, et al.: Genome-wide analysis for discovery of rice microRNAs reveals natural antisense microRNAs (nat-miRNAs), PNAS 2008. 105:4951-4956.
