# Supplementary material for: Selection and mutation on microRNA target sequences during rice evolution
Source: BMC Genomics. 2008 Oct 2;9:454. doi: 10.1186/1471-2164-9-454 (PMC2567346; doi:10.1186/1471-2164-9-454)
Supplement: Additional file 3 — The 12 WGD gene pairs where miRNA binding site was predicted on both paralogs of the pair. [file 1471-2164-9-454-S3.xls]

## Sheet: Sheet1
Additional file 3 – The 12 duplicated gene pairs where miRNA binding site was predicted on both paralogs of the duplicated gene pair.
Target locus/miRNA	5' end	3' end	Alignment	Scores	Putative function of the target gene	References
miR156k	997	1017	ACACGAGAGAGAGAAGACAGU	0	teosinte glume architecture 1
			|||||||||||||||||||||
LOC_Os08g41940.1			UGUGCUCUCUCUCUUCUGUCA
miR156k	1033	1053	ACACGAGAGAGAGAAGACAGU	0	teosinte glume architecture 1
			|||||||||||||||||||||
LOC_Os09g32944.1			UGUGCUCUCUCUCUUCUGUCA
miR156a	1145	1164	CACGAGUGAGAGAAGACAGU	2	squamosa promoter-binding-like protein 10	Jones-Rhoades MW, Bartel DP 2004
			||||| |||||||||||||
LOC_Os02g04680.2			AUGCUCUCUCUCUUCUGUCA
miR156a	1145	1164	CACGAGUGAGAGAAGACAGU	1	squamosa promoter-binding-like protein 11	Jones-Rhoades MW, Bartel DP 2004
			|||||| |||||||||||||
LOC_Os06g49010.3			GUGCUCUCUCUCUUCUGUCA
miR159f	956	976	AUCUCGAGGGAAGUUAGGUUC	1.5	transcription factor GAMYB	Jones-Rhoades MW, Bartel DP 2004
			|:|||||||||||| ||||||
LOC_Os01g59660.1			UGGAGCUCCCUUCACUCCAAG
miR159c	809	829	ACCUCGAGGGAAAUUAGGUUA	1	transcription factor GAMYB	Jones-Rhoades MW, Bartel DP 2004
			|||||||||||| ||||||||
LOC_Os05g41166.1			UGGAGCUCCCUUCAAUCCAAU
miR160a	1344	1364	ACCGUAUGUCCCUCGGUCCGU	1	auxin response factor 16	Jones-Rhoades MW, Bartel DP 2004
			||||||||||||||||||||
LOC_Os04g43910.1			AGGCAUACAGGGAGCCAGGCA
miR160a	1329	1349	ACCGUAUGUCCCUCGGUCCGU	1	auxin response factor 16	Jones-Rhoades MW, Bartel DP 2004
			||||||||||||||||||||
LOC_Os02g41800.1			AGGCAUACAGGGAGCCAGGCA
miR164d	776	796	UCGUGCACGGGACGAAGAGGU	1.5	NAC domain protein NAC5	Jones-Rhoades MW, Bartel DP 2004
			:||||||| ||||||||||||
LOC_Os02g36880.2			CGCACGUGACCUGCUUCUCCA
miR164d	686	706	UCGUGCACGGGACGAAGAGGU	1.5	NAC domain protein NAC5	Jones-Rhoades MW, Bartel DP 2004
			:||||||| ||||||||||||
LOC_Os04g38720.1			CGCACGUGACCUGCUUCUCCA
miR168b	416	436	AAGGGCUCGACGUGGUUCGGA	0	PINHEAD protein
			|||||||||||||||||||||
LOC_Os02g45070.1			UUCCCGAGCUGCACCAAGCCU
miR168b	473	493	AAGGGCUCGACGUGGUUCGGA	2	PINHEAD protein
			||||||||||||||||||||
LOC_Os04g47870.1			UUCCCGAGCUGCACCAAGCCC
miR171a	1119	1139	CUAUAACCGCGCCGAGUUAGU	0	scarecrow-like 6	Jones-Rhoades MW, Bartel DP 2004
			|||||||||||||||||||||
LOC_Os04g46860.1			GAUAUUGGCGCGGCUCAAUCA
miR171a	1110	1130	CUAUAACCGCGCCGAGUUAGU	0	SCARECROW gene regulator	Jones-Rhoades MW, Bartel DP 2004
			|||||||||||||||||||||
LOC_Os02g44360.1			GAUAUUGGCGCGGCUCAAUCA
miR396d	282	302	GUCAAGUUCUUUCGGACACCU	1	growth-regulating factor 1, putative	Jones-Rhoades MW, Bartel DP 2004
			| |||||||||||||||||||
LOC_Os06g10310.1			CCGUUCAAGAAAGCCUGUGGA
miR396d	378	398	GUCAAGUUCUUUCGGACACCU	1	atGRF5	Jones-Rhoades MW, Bartel DP 2004
			| |||||||||||||||||||
LOC_Os02g53690.1			CCGUUCAAGAAAGCCUGUGGA
miR396d	513	533	GUCAAGUUCUUUCGGACACCU	1	growth-regulating factor	Jones-Rhoades MW, Bartel DP 2004
			| |||||||||||||||||||
LOC_Os02g45570.1			CCGUUCAAGAAAGCCUGUGGA
miR396d	528	548	GUCAAGUUCUUUCGGACACCU	2	transcription activator	Jones-Rhoades MW, Bartel DP 2004
			| |||||||||||||| ||||
LOC_Os04g48510.1			CCGUUCAAGAAAGCCUAUGGA
miR396d	483	503	GUCAAGUUCUUUCGGACACCU	1	growth-regulating factor	Jones-Rhoades MW, Bartel DP 2004
			| |||||||||||||||||||
LOC_Os02g47280.2			CCGUUCAAGAAAGCCUGUGGA
miR396d	450	470	GUCAAGUUCUUUCGGACACCU	1	growth-regulating factor	Jones-Rhoades MW, Bartel DP 2004
			| |||||||||||||||||||
LOC_Os04g51190.1			CCGUUCAAGAAAGCCUGUGGA
miR529b	995	1015	CGACAUGAGAGAGAGAAGAG	3	teosinte glume architecture 1
			:|||:|||||||||||||
LOC_Os08g41940.1			AUUGUGCUCUCUCUCUUCUG
miR529b	1031	1050	CGACAUGAGAGAGAGAAGAG	3	teosinte glume architecture 1
			:|||:|||||||||||||
LOC_Os09g32944.1			AUUGUGCUCUCUCUCUUCUG
miR529b	866	885	CGACAUGAGAGAGAGAAGAG	2.5	squamosa promoter-binding-like protein 9
			|||||:|||||||||||||
LOC_Os08g39890.1			GCUGUGCUCUCUCUCUUCUG
miR529b	806	825	CGACAUGAGAGAGAGAAGAG	2.5	squamosa promoter-binding-like protein 9
			|||||:|||||||||||||
LOC_Os09g31438.1			GCUGUGCUCUCUCUCUUCUG
Reference
Jones-Rhoades MW, Bartel DP: Computational identification of plant microRNAs and their targets, including a stress-induced miRNA, Mol Cell 2004. 14:787-799.
