# Supplementary material for: Selection and mutation on microRNA target sequences during rice evolution
Source: BMC Genomics. 2008 Oct 2;9:454. doi: 10.1186/1471-2164-9-454 (PMC2567346; doi:10.1186/1471-2164-9-454)
Supplement: Additional file 6 — miRNA target predictions in the gene families at Additional file 2. [file 1471-2164-9-454-S6.xls]

## Sheet: Sheet1
Additional file 6 – miRNA target predictions in the gene families at Additional file 2.
TIGR's family ID	Family members	WGD genes (see Additional file 1)	target by miRNA	Conservation of miRNAs	Reference
3288	LOC_Os05g48800	WGD	miR156	mono-dicot conserved	Reinhart et al. 2002
3288	LOC_Os01g48190	WGD
3288	LOC_Os01g73960
3288	LOC_Os02g20170
3288	LOC_Os05g01730
3288	LOC_Os05g28980
3288	LOC_Os12g36900
3735	LOC_Os05g38420	WGD	miR397	mono-dicot conserved	Jones-Rhoades and Bartel 2004
3735	LOC_Os01g62600	WGD
3735	LOC_Os01g62480	WGD
3735	LOC_Os05g38390	WGD
3735	LOC_Os01g27700
3735	LOC_Os01g44330
3735	LOC_Os01g61160
3735	LOC_Os01g62490		miR397	mono-dicot conserved	Jones-Rhoades and Bartel 2004
3735	LOC_Os01g63180
3735	LOC_Os01g63190
3735	LOC_Os01g63200		miR397	mono-dicot conserved	Jones-Rhoades and Bartel 2004
3735	LOC_Os02g51440
3735	LOC_Os03g16610
3735	LOC_Os03g18640
3735	LOC_Os05g38410		miR397	mono-dicot conserved	Jones-Rhoades and Bartel 2004
3735	LOC_Os07g01110
3735	LOC_Os11g16260
3735	LOC_Os11g42200
3735	LOC_Os11g42220
3735	LOC_Os11g47390
3735	LOC_Os12g15680
3735	LOC_Os12g15920
2995	LOC_Os02g09080	WGD	miR535	mono-dicot conserved	Arazi et al. 2005
2995	LOC_Os06g43780	WGD
2995	LOC_Os01g03110
2995	LOC_Os02g55590
2995	LOC_Os04g55110
3735	LOC_Os01g62600	WGD	miR528	rice-specific	Liu et al. 2005
3735	LOC_Os05g38420	WGD
3735	LOC_Os01g62480	WGD
3735	LOC_Os05g38390	WGD
3735	LOC_Os01g27700
3735	LOC_Os01g44330
3735	LOC_Os01g61160
3735	LOC_Os01g62490
3735	LOC_Os01g63180
3735	LOC_Os01g63190
3735	LOC_Os01g63200
3735	LOC_Os02g51440
3735	LOC_Os03g16610
3735	LOC_Os03g18640
3735	LOC_Os05g38410
3735	LOC_Os07g01110
3735	LOC_Os11g16260
3735	LOC_Os11g42200
3735	LOC_Os11g42220
3735	LOC_Os11g47390
3735	LOC_Os12g15680
3735	LOC_Os12g15920
3783	LOC_Os02g36924	WGD	miR444c.2	conserved in grass family but not dicot	Lu et al. 2008; Sunkar et al. 2005
3783	LOC_Os02g49840
3783	LOC_Os04g23910
3783	LOC_Os08g33488
3783	LOC_Os01g66030	WGD
3783	LOC_Os02g45770	WGD
3783	LOC_Os02g52340	WGD
3783	LOC_Os04g49150	WGD
3783	LOC_Os05g34940	WGD
3783	LOC_Os06g11330	WGD
3783	LOC_Os08g41950	WGD
3783	LOC_Os09g32948	WGD
3783	LOC_Os10g39130	WGD
3783	LOC_Os01g10504
3783	LOC_Os01g52680
3783	LOC_Os01g66290
3783	LOC_Os02g07430
3783	LOC_Os03g08754
3783	LOC_Os03g11614
3783	LOC_Os03g54160
3783	LOC_Os03g54170
3783	LOC_Os04g52410
3783	LOC_Os05g11414
3783	LOC_Os06g01890
3783	LOC_Os06g06750
3783	LOC_Os06g45650
3783	LOC_Os06g49840
3783	LOC_Os07g01820
3783	LOC_Os07g41370
3783	LOC_Os08g02070
3783	LOC_Os12g10520
3783	LOC_Os12g10540
2246	LOC_Os02g44380	WGD	miR444e	conserved in grass family but not dicot	Lu et al. 2008; Sunkar et al. 2005
2246	LOC_Os01g22390
2246	LOC_Os02g06720
2246	LOC_Os03g53280
474	LOC_Os05g35650	WGD	miR1848	rice-specific	Zhu et al. 2008
474	LOC_Os04g59480
558	LOC_Os06g37560	WGD	miR1848	rice-specific	Zhu et al. 2008
558	LOC_Os02g12730	WGD
1890	LOC_Os04g40400	WGD	miR1848	rice-specific	Zhu et al. 2008
1890	LOC_Os02g38220	WGD
1890	LOC_Os02g24330
2316	LOC_Os05g41420	WGD	miR1848	rice-specific	Zhu et al. 2008
2316	LOC_Os01g58910	WGD
2316	LOC_Os01g10970
2316	LOC_Os04g59120
3495	LOC_Os01g49390	WGD	miR1848	rice-specific	Zhu et al. 2008
3495	LOC_Os05g47840	WGD
3495	LOC_Os01g73760
3495	LOC_Os03g24240
3495	LOC_Os03g24440
3495	LOC_Os03g59570
3495	LOC_Os05g24660
3495	LOC_Os06g51350
3495	LOC_Os07g09220
3495	LOC_Os07g11050
3664	LOC_Os06g10750	WGD	miR1861a	rice-specific	Zhu et al. 2008
3664	LOC_Os02g52930	WGD
3664	LOC_Os12g03920	WGD
3664	LOC_Os01g10990
3664	LOC_Os01g19240
3664	LOC_Os01g19290
3664	LOC_Os01g36560
3664	LOC_Os04g34530
3664	LOC_Os05g01580
3664	LOC_Os05g28930
3664	LOC_Os07g34110
3664	LOC_Os08g31130
3664	LOC_Os10g14920
3664	LOC_Os11g04140
3664	LOC_Os12g18960
3664	LOC_Os12g33300
3833	LOC_Os06g14630	WGD	miR1846a-c_5p	rice-specific	Zhu et al. 2008
3833	LOC_Os01g54470	WGD
3833	LOC_Os01g61570	WGD
3833	LOC_Os02g15230	WGD
3833	LOC_Os02g40440	WGD
3833	LOC_Os02g50000	WGD
3833	LOC_Os03g25010	WGD
3833	LOC_Os04g42860	WGD
3833	LOC_Os05g39220	WGD
3833	LOC_Os05g44200	WGD
3833	LOC_Os06g34070	WGD
3833	LOC_Os07g44780	WGD
3833	LOC_Os11g03520	WGD
3833	LOC_Os01g11570
3833	LOC_Os01g11620
3833	LOC_Os01g11650
3833	LOC_Os01g11660
3833	LOC_Os01g11700
3833	LOC_Os01g11710
3833	LOC_Os01g11730
3833	LOC_Os01g11740
3833	LOC_Os01g11750
3833	LOC_Os01g11760
3833	LOC_Os01g11790
3833	LOC_Os01g12320
3833	LOC_Os01g12381
3833	LOC_Os01g22640
3833	LOC_Os01g22660
3833	LOC_Os01g22780
3833	LOC_Os01g42730
3833	LOC_Os01g46080
3833	LOC_Os01g46090
3833	LOC_Os01g46120
3833	LOC_Os01g46169
3833	LOC_Os01g46210
3833	LOC_Os01g46220
3833	LOC_Os01g52770
3833	LOC_Os01g61200
3833	LOC_Os02g01140
3833	LOC_Os02g01980
3833	LOC_Os02g18870
3833	LOC_Os02g18954
3833	LOC_Os02g18990
3833	LOC_Os02g19040
3833	LOC_Os02g39170
3833	LOC_Os02g39590
3833	LOC_Os02g44850
3833	LOC_Os02g44860
3833	LOC_Os02g50690
3833	LOC_Os02g57110
3833	LOC_Os03g19670
3833	LOC_Os03g25000
3833	LOC_Os03g25030
3833	LOC_Os03g25040
3833	LOC_Os03g38390
3833	LOC_Os03g38470
3833	LOC_Os03g47940
3833	LOC_Os03g62740
3833	LOC_Os03g64170
3833	LOC_Os04g47390
3833	LOC_Os04g48800
3833	LOC_Os04g55660
3833	LOC_Os05g04240
3833	LOC_Os05g06710
3833	LOC_Os05g06720
3833	LOC_Os05g11910
3833	LOC_Os05g11950
3833	LOC_Os05g11970
3833	LOC_Os05g33270
3833	LOC_Os05g34700
3833	LOC_Os05g43090
3833	LOC_Os05g43100
3833	LOC_Os05g43110
3833	LOC_Os05g43120
3833	LOC_Os06g05550
3833	LOC_Os06g06230
3833	LOC_Os06g06250
3833	LOC_Os06g06260
3833	LOC_Os06g06290
3833	LOC_Os06g06520
3833	LOC_Os06g12410
3833	LOC_Os06g24404
3833	LOC_Os06g34120
3833	LOC_Os06g36520
3833	LOC_Os06g47910
3833	LOC_Os06g50940
3833	LOC_Os06g50950
3833	LOC_Os07g39740
3833	LOC_Os07g39750
3833	LOC_Os07g47210
3833	LOC_Os08g02094
3833	LOC_Os08g45150
3833	LOC_Os09g04710
3833	LOC_Os09g07290
3833	LOC_Os09g36880
3833	LOC_Os09g39430
3833	LOC_Os10g05088
3833	LOC_Os10g25340
3833	LOC_Os10g25380
3833	LOC_Os10g25400
3833	LOC_Os10g25420
3833	LOC_Os10g30290
3833	LOC_Os10g32580
3833	LOC_Os10g33690
3833	LOC_Os11g31940
3833	LOC_Os11g48070
3833	LOC_Os12g17570
3833	LOC_Os12g37910
2856	LOC_Os06g14810	WGD	miR1427	rice-specific	Lu et al. 2008; Sunkar et al. 2008
2856	LOC_Os02g49920	WGD
2856	LOC_Os06g15020
2856	LOC_Os06g15170
2856	LOC_Os06g15250
3510	LOC_Os09g24970	WGD	miR1858a-b	rice-specific	Zhu et al. 2008
3510	LOC_Os01g68140
3510	LOC_Os02g10530
3510	LOC_Os03g59200
3510	LOC_Os05g01790
3510	LOC_Os07g38460
3510	LOC_Os08g34120
3510	LOC_Os08g44310
3510	LOC_Os09g39370
3510	LOC_Os11g05280
Not available	LOC_Os06g46270	WGD	miR164d	mono-dicot conserved	Jones-Rhoades and Bartel 2004
Not available	LOC_Os07g49000	WGD	miR168b	mono-dicot conserved	Jones-Rhoades and Bartel 2004
Not available	LOC_Os08g38310	WGD	miR396c	mono-dicot conserved	Jones-Rhoades and Bartel 2004
Reference:
Arazi T, Talmor-Neiman M, Stav R, Riese M, Huijser P, Baulcombe DC: Cloning and characterization of micro-RNAs from moss, Plant J 2005. 43:837-848.
Jones-Rhoades MW, Bartel DP: Computational identification of plant microRNAs and their targets, including a stress-induced miRNA, Mol Cell 2004. 14:787-799.
Liu B, Li P, Li X, Liu C, Cao S, Chu C, Cao X: Loss of function of OsDCL1 affects microRNA accumulation and causes developmental defects in rice, Plant Physiol 2005. 139:296-305.
Lu C, Jeong DH, Kulkarni K, Pillay M, Nobuta K, German R, Thatcher SR, Maher C, Zhang L, Ware D, et al.: Genome-wide analysis for discovery of rice microRNAs reveals natural antisense microRNAs (nat-miRNAs), PNAS 2008. 105:4951-4956.
Reinhart BJ, Weinstein EG, Rhoades MW, Bartel B, Bartel DP: MicroRNAs in plants, Genes Dev 2002. 16:1616-1626.
Sunkar R, Girke T, Kumar P, Zhu JK: Cloning and characterization of microRNAs from rice, Plant Cell 2005. 17:1397-1411.
Sunkar R, Zhou X, Zheng Y, Zhang W, Zhu JK: Identification of novel and candidate miRNAs in rice by high throughput sequencing, BMC Plant Biology 2008. 8:25-41.
Zhu QH, Spriggs A, Matthew L, Fan LJ, Kennedy G, Gubler F, Helliwell C: A diverse set of microRNAs and microRNA-like small RNAs in developing rice grains. Genome Res 2008, in press.
